# Supplementary material for: Drug-like Properties and Fraction Lipophilicity Index as a combined metric
Source: ADMET DMPK. 2021 Oct 10;9(3):177–90. doi: 10.5599/admet.1022 (PMC8920096; doi:10.5599/admet.1022)
Supplement: Supplementary file 2 [file admet-9-1022-S2.xlsx]

## Sheet: Φύλλο1
	year	name	SMILES	class	%FA	ref	Acid/Base	clogP	logPS+	MlogP	clogP-logPS+	MlogP-logPS+	clogD	MlogD	HD	HA- (N+O)	violationsRo5/logPS+	scoreRo5/logPS+	violationsRo5(clogP)	scoreRo5/clogP	scoreRo5/MlogP	FLI	FLI-C	FLI-M	Mw/NO
1	2020	Fosphenytoin	O=C3N(C(=O)C(c1ccccc1)(c2ccccc2)N3)COP(=O)(O)O	H	rapidly absorbed	Kaucher K.A., Acquisto N.M. et al, Pharmacotherapy. 2015, 35(5):482-8.	A	-0.27	1.066	2.149	-1.336	1.083	-1.902	0.517	3	8		0		0	0	1.566	-2.442	3.781	40.2533
2	2020	Setmelanotide	C[C@@H]1C(=O)N[C@H](C(=O)N[C@@H](C(=O)N[C@H](C(=O)N[C@H](C(=O)N[C@@H](CSSC[C@@H](C(=O)N1)NC(=O)[C@H](CCCN=C(N)N)NC(=O)C)C(=O)N)Cc2c[nH]c3c2cccc3)CCCN=C(N)N)Cc4ccccc4)Cc5cnc[nH]5	L	s.c	https://go.drugbank.com/drugs/DB11700	B	-0.164	-0.131	-3.491	-0.033	-3.36	-2.338	-5.665	20	27	Mw/HD/HA	3	Mw/HD/HA	3	3	-2.567	-2.666	-12.647	39.9043
3	2020	Berotralstat	NCC1=CC(=CC=C1)N1N=C(C=C1C(=O)NC1=CC(=CC=C1F)[C@H](NCC1CC1)C1=CC=CC(=C1)C#N)C(F)(F)F	H	oral	https://go.drugbank.com/drugs/DB15982	B	3.74	5.184	3.82	-1.444	-1.364	2.014	2.094	4	7	Lp/Mw	2	Mw	1	1	6.91	5.466	5.546	70.3213
4	2020	Relugolix	CN(C)CC1=C(SC2=C1C(=O)N(C(=O)N2CC3=C(C=CC=C3F)F)C4=NN=C(C=C4)OC)C5=CC=C(C=C5)NC(=O)NOC	L	12 *	https://go.drugbank.com/drugs/DB11853	B	4.43	3.733	3.573	0.697	-0.16	3.879	3.022	2	12	Mw/HA	2	Mw/HA	2	2	4.284	4.981	4.124	47.9723
5	2020	Vibegron	C(=O)(Nc1ccc(cc1)C[C@H]2N[C@@H]([C@@H](c3ccccc3)O)CC2)[C@H]4N5C(=O)C=CN=C5CC4	H	oral	https://go.drugbank.com/drugs/DB14895	B	1.87	1.958	2.26	-0.088	0.302	1.039	1.429	3	7		0		0	0	2.789	2.701	3.091	55.5662
6	2020	Risdiplam	CC1=CC(=NN2C1=NC(=C2)C)C3=CC(=O)N4C=C(C=CC4=N3)N5CCNC6(C5)CC6	H	oral	https://go.drugbank.com/drugs/DB15305	B	1.42	2.697	2.021	-1.277	-0.676	0.189	0.79	1	8		0		0	0	3.928	2.651	3.252	44.6078
7	2020	Selpercatinib	CC(C)(COC1=CN2C(=C(C=N2)C#N)C(=C1)C3=CN=C(C=C3)N4CC5CC(C4)N5CC6=CN=C(C=C6)OC)O	H	73*	https://go.drugbank.com/drugs/DB15685	B	3.18	3.015	1.507	0.165	-1.508	3.045	1.372	1	10	Mw	1	Mw	1	1	3.15	3.315	1.642	47.7827
8	2020	Opicapone	CC1=C(C(=[N+](C(=C1Cl)C)[O-])Cl)C2=NOC(=N2)C3=CC(=C(C(=C3)O)O)[N+](=O)[O-]	H	rapidly absorbed	Gonçalves D., Alves G. et al Toxicol Appl Pharmacol. 2017;323:9-15	A	2.31	2.441	0.807	-0.131	-1.634	1.977	0.474	2	10		0		0	0	2.774	2.643	1.14	37.5609
9	2020	tucatinib	CC1=C(C=CC(=C1)NC2=NC=NC3=C2C=C(C=C3)NC4=NC(CO4)(C)C)OC5=CC6=NC=NN6C=C5	H	oral use	https://go.drugbank.com/drugs/DB11652	B	5.31	4.392	2.803	0.918	-1.589	4.094	1.587	2	10		0	Lp	1	0	5.608	6.526	4.019	43.6845
10	2020	ozanimod	CC(C)Oc1ccc(cc1C#N)c2nc(no2)c3cccc4c3CC[C@@H]4NCCO	H	oral use	https://go.drugbank.com/drugs/DB12612	B	3.44	3.24	2.725	0.2	-0.515	2.521	1.806	2	7		0		0	0	4.159	4.359	3.644	50.5588
11	2020	rimegepant	C1CC(C2=C(C=CC=N2)C(C1C3=C(C(=CC=C3)F)F)N)OC(=O)N4CCC(CC4)N5C6=C(NC5=O)N=CC=C6	H	64 *	https://go.drugbank.com/drugs/DB12457	B	3.68	3.234	3.118	0.446	-0.116	3.339	2.777	3	9	Mw	1	Mw	1	1	3.575	4.021	3.459	53.4569
12	2020	bempedoic acid	CC(C)(CCCCCC(CCCCCC(C)(C)C(=O)O)O)C(=O)O	Η	rapidly absorbed	https://go.drugbank.com/drugs/DB11936	A	3.95	3.954	2.468	-0.004	-1.486	3.061	1.579	3	5		0		0	0	4.843	4.839	3.357	57.415
13	2020	Avapritinib	CC(C1=CC=C(C=C1)F)(C2=CN=C(N=C2)N3CCN(CC3)C4=NC=NN5C4=CC(=C5)C6=CN(N=C6)C)N	H	oral use	https://go.drugbank.com/drugs/DB15233	B	1.66	2.709	2.705	-1.049	-0.004	1.308	2.353	2	10		0		0	0	3.061	2.012	3.057	45.3245
14	2020	Oliceridine (iv)	COc1ccsc1CNCC[C@]2(CCOC3(CCCC3)C2)c4ccccn4	L	i.v	https://go.drugbank.com/drugs/DB14881	B	3.32	4.036	2.716	-0.716	-1.32	2.536	1.932	1	4		0		0	0	4.82	4.104	3.5	77.312
15	2020	Fostemsavir	O=C(c1ccccc1)N5CCN(C(=O)C(=O)c4c2c(c(ncc2OC)n3nc(nc3)C)n(c4)COP(=O)(O)O)CC5	L	26.9 *	https://go.drugbank.com/drugs/DB11796	A	-0.62	0.759	1.071	-1.379	0.312	-1.86	-0.169	2	15	Mw/HA	2	Mw/HA	2	2	1.037	-3.1	1.973	36.4688
16	2020	artesunate	[H][C@@]12CC[C@@]3(C)OO[C@@]11[C@@]([H])(CC[C@H]2C)[C@@H](C)[C@H](OC(=O)CCC(O)=O)O[C@]1([H])O3	H	rapidly absorbed	Morris C.A., Duparc S. et al Malar J. 2011;10:263.	A	2.93	2.326	1.827	0.604	-0.499	1.896	0.793	1	8		0		0	0	3.36	3.964	2.861	42.7143
17	2020	amisulpride	O=S(=O)(CC)c1cc(c(OC)cc1N)C(=O)NCC1N(CC)CCC1	H	100	D. Newby, A.. A. Freitas , T. Ghafourian. Eur. J. Med. Chem. 90 (2015) 751-65.	B	1.8	1.407	0.897	0.393	-0.51	0.027	-0.876	3	7		0		0	0	2.448	3.573	0.918	46.1875
18	2019	lumateperone	[H][C@]12CCN(CCCC(=O)C3=CC=C(F)C=C3)C[C@@]1([H])C1=CC=CC3=C1N2CCN3C	H	oral use	https://go.drugbank.com/drugs/DB06077	B	4.43	3.864	3.888	0.566	0.024	3.361	2.819	0	4		0		0	0	4.933	5.499	4.957	78.702
19	2019	Elexacaftor	C[C@H]1CC(N(C1)C2=C(C=CC(=N2)N3C=CC(=N3)OCC(C)(C)C(F)(F)F)C(=O)NS(=O)(=O)C4=CN(N=C4C)C)(C)C	H	80 *	https://go.drugbank.com/drugs/DB15444	A	4.95	4.558	3.508	0.392	-1.05	4.68	3.238	1	11	Mw/HA	2	Mw/HA	2	2	4.828	5.22	3.778	49.805
20	2019	Lasmiditan	CN1CCC(CC1)C(=O)C2=NC(=CC=C2)NC(=O)C3=C(C=C(C=C3F)F)F	H	rapidly absorbed	https://go.drugbank.com/drugs/DB11732	B	1.98	2.829	2.975	-0.849	0.146	0.502	1.497	1	5		0		0	0	4.307	3.458	4.453	62.895
21	2019	tenapanor	CN1CC(c2c(C1)c([Cl])cc(c2)[Cl])c1cc(ccc1)S(=O)(=O)NCCOCCOCCNC(=O)NCCCCNC(=O)NCCOCCOCCNS(=O)(=O)c1cccc(c1)C1CN(C)Cc2c1cc([Cl])cc2[Cl]	L	minimal	https://go.drugbank.com/drugs/DB11761	B	5.823	5.542	2.148	0.281	-3.394	5.621	1.946	6	18	Lp/Mw/HD/HA	4	Lp/Mw/HD/HA	4	3	5.744	6.025	2.35	60.2668
22	2019	Lefamulin	C[C@@H]1CC[C@@]23CCC(=O)[C@H]2[C@@]1([C@@H](C[C@@]([C@H]([C@@H]3C)O)(C)C=C)OC(=O)CS[C@@H]4CC[C@H](C[C@H]4O)N)C	H	rapidly absorbed	https://go.drugbank.com/drugs/DB12825	B	4.23	2.881	2.709	1.349	-0.172	2.565	1.044	4	6	Mw	1	Mw	1	1	4.546	5.895	4.374	72.5339
23	2019	Fedratinib	CC1=CN=C(N=C1NC2=CC(=CC=C2)S(=O)(=O)NC(C)(C)C)NC3=CC=C(C=C3)OCCN4CCCC4	H	oral use	https://go.drugbank.com/drugs/DB12500	B	6.55	4.934	2.728	1.616	-2.206	5.494	1.672	3	9	Mw	1	Lp/Mw	2	1	5.99	7.606	3.784	52.4689
24	2019	Entrectinib	CN1CCN(CC1)C2=CC(=C(C=C2)C(=O)NC3=NNC4=C3C=C(C=C4)CC5=CC(=CC(=C5)F)F)NC6CCOCC6	H	oral use	https://go.drugbank.com/drugs/DB11986	B	4.59	5.542	4.059	-0.952	-1.483	4.162	3.631	3	8	Lp/Mw	2	Mw	1	1	5.97	5.018	4.487	62.2946
25	2019	pitolisant	C1CCN(CC1)CCCOCCCC2=CC=C(C=C2)Cl	H	90	https://go.drugbank.com/drugs/DB11642	B	4.82	5.001	3.635	-0.181	-1.366	2.804	1.619	0	2	Lp	1		0	0	7.017	6.836	5.651	98.6183
26	2019	Tafamidis	O=C(O)c3ccc1nc(oc1c3)-c2cc(Cl)cc(Cl)c2	H	oral use	https://go.drugbank.com/drugs/DB11644	A	4.998	4.332	2.635	0.666	-1.697	3.112	0.749	1	4		0		0	0	6.218	6.884	4.521	61.6244
27	2019	Erdafitinib	CC(C)NCCN(C1=CC2=NC(=CN=C2C=C1)C3=CN(N=C3)C)C4=CC(=CC(=C4)OC)OC	H	oral use	https://go.drugbank.com/drugs/DB12147	B	4.27	4.609	1.437	-0.339	-3.172	2.686	-0.147	1	8		0		0	0	6.193	5.854	2.727	49.6173
28	2019	Solriamfetol	C1=CC=C(C=C1)C[C@H](COC(=O)N)N	H	95 *	https://go.drugbank.com/drugs/DB14754	B	0.63	0.275	1.148	0.355	0.873	0.186	0.704	4	4		0		0	0	0.381	1.074	1.592	38.847
29	2018	prucalopride	COCCCN1CCC(CC1)NC(=O)C2=CC(=C(C3=C2OCC3)N)Cl	H	90 *	https://go.drugbank.com/drugs/DB06480	B	1.41	2.929	2.294	-1.519	-0.635	0.181	1.065	3	6		0		0	0	4.158	2.639	3.523	52.554
30	2018	gilteritinib	CCc1nc(C(=O)N)c(Nc2ccc(N3CCC(CC3)N4CCN(C)CC4)c(OC)c2)nc1NC5CCOCC5	H	oral use	https://go.drugbank.com/drugs/DB12141	B	2.79	3.332	1.26	-0.542	-2.072	1.763	0.233	4	11	Mw/HA	2	Mw/HA	2	2	4.359	3.817	2.287	46.0603
31	2018	Amifampridine	c1cncc(c1N)N	H	93-100 *	https://go.drugbank.com/drugs/DB11640	B	0.39	-0.367	-0.201	0.757	0.166	-1.59	-2.181	4	3		0		0	0	-3.081	-0.81	-2.583	27.2828
32	2018	Glasdegib	CN1CCC(CC1C2=NC3=CC=CC=C3N2)NC(=O)NC4=CC=C(C=C4)C#N	M	55 *	https://go.drugbank.com/drugs/DB11978	B	2.27	2.755	1.681	-0.485	-1.074	2.042	1.453	3	7		0		0	0	2.983	2.498	1.909	46.806
33	2018	omadacycline	CC(C)(C)CNCc1cc(c2c(c1O)C(=O)C3=C([C@]4([C@@H](C[C@@H]3C2)[C@@H](C(=C(C4=O)C(=O)N)O)N(C)C)O)O)N(C)C	L	34.5 *	https://go.drugbank.com/drugs/DB12455	Z	1.36	1.187	0.102	0.173	-1.085	1.167	-0.091	7	11	Mw/HD/HA	3	Mw/HD/HA	3	3	1.38	1.553	0.113	46.3886
34	2018	Sarecycline	CN(C)[C@H]1[C@@H]2C[C@@H]3CC4=C(C=CC(=C4C(=C3C(=O)[C@@]2(C(=C(C1=O)C(=O)N)O)O)O)O)CN(C)OC	H	oral use	https://go.drugbank.com/drugs/DB12035	Z	-1.3	0.074	-0.361	-1.374	-0.435	-1.577	-0.638	6	11	HD/HA	2	HD/HA	2	2	-0.055	-4.177	-1.36	40.6261
35	2018	dacomitinib	COC1=C(C=C2C(=C1)N=CN=C2NC3=CC(=C(C=C3)F)Cl)NC(=O)/C=C/CN4CCCCC4	H	80 *	https://go.drugbank.com/drugs/DB11963	B	5.89	4.759	3.277	1.131	-1.482	5.015	2.402	2	7		0	Lp	1	0	5.634	6.765	4.152	58.7436
36	2018	Migalastat	C1[C@@H]([C@H]([C@H]([C@H](N1)CO)O)O)O	H	75 *	https://go.drugbank.com/drugs/DB05018	B	-1.42	-2.407	-2.117	0.987	0.29	-2.034	-2.731	5	5		0		0	0	-7.835	-4.874	-6.965	27.1958
37	2018	Lusutrombopag	CCCCCCOC(C)C1=CC=CC(=C1OC)C2=CSC(=N2)NC(=O)C3=CC(=C(C(=C3)Cl)C=C(C)C(=O)O)Cl	H	rapidly absorbed	https://go.drugbank.com/drugs/DB13125	A	8.04	7.488	3.774	0.552	-3.714	6.416	2.15	2	7	Lp/Mw	2	Lp/Mw	2	1	9.112	9.664	5.398	73.9446
38	2018	tafenoquine	FC(F)(F)c3cc(Oc1c(OC)cc(NC(C)CCCN)c2nc(OC)cc(c12)C)ccc3	H	oral use	https://go.drugbank.com/drugs/DB06608	B	6.52	5.231	3.374	1.289	-1.857	3.892	0.746	3	6	Lp	1	Lp	1	0	7.859	9.148	6.002	66.2147
39	2018	Lofexidine	Clc2c(OC(C/1=N/CCN\1)C)c(Cl)ccc2	H	rapidly absorbed	https://go.drugbank.com/drugs/DB04948	B	3.46	3.179	2.401	0.281	-0.778	1.439	0.38	1	3		0		0	0	5.2	5.481	4.422	64.7843
40	2018	Fostamatinib	Fc1cnc(nc1Nc2nc3N(C(=O)C(Oc3cc2)(C)C)COP(=O)(O)O)Nc4cc(OC)c(OC)c(OC)c4	L	negligible	https://go.drugbank.com/drugs/DB12010	A	2.97	1.695	0.969	1.275	-0.726	1.42	-0.581	4	15	Mw/HA	2	Mw/HA	2	2	3.245	4.52	1.357	36.2794
41	2017	VOXILAPREVIR	CCC1C2CN(C1C(=O)N[C@@]3(CC3C(F)F)C(=O)N[S](=O)(=O)C4(C)CC4)C(=O)C(NC(=O)OC5CC5CCCCC(F)(F)C6=C(O2)N=C7C=C(OC)C=CC7=N6)C(C)(C)C	H	oral use	https://go.drugbank.com/drugs/DB12026	A	6.69	4.31	2.117	2.38	-2.193	6.388	1.815	3	15	Mw/HA	2	Lp/Mw/HA	3	2	4.612	6.992	2.419	54.3062
42	2017	GLECAPREVIR	CC(C)(C)C1NC(=O)OC2CCCC2OCC=CC(F)(F)C3=NC4=C(C=CC=C4)N=C3OC5CC(N(C5)C1=O)C(=O)N[C@@]6(CC6C(F)F)C(=O)N[S](=O)(=O)C7(C)CC7	H	oral use	https://go.drugbank.com/drugs/DB13879	A	4	3.624	1.44	0.376	-2.184	3.669	1.109	3	15	Mw/HA	2	Mw/HA	2	2	3.955	4.331	1.771	52.4312
43	2017	BRIGATINIB	COC1=CC(=CC=C1NC2=NC=C(Cl)C(=N2)NC3=CC=CC=C3[P](C)(C)=O)N4CCC(CC4)N5CCN(C)CC5	H	oral use	https://go.drugbank.com/drugs/DB12267	B	2.54	5.169	3.086	-2.629	-2.083	1.535	2.081	2	9	Lp/Mw	2	Mw	1	1	6.174	3.545	4.091	58.409
44	2017	NERATINIB	CCOC1=C(NC(=O)\C=C\CN(C)C)C=C2C(=C1)N=CC(=C2NC3=CC=C(OCC4=CC=CC=N4)C(=C3)Cl)C#N	H	oral use	https://go.drugbank.com/drugs/DB11828	B	5.15	5.091	1.775	0.059	-3.316	4.191	0.816	2	9	Lp/Mw	2	Lp/Mw	2	1	6.05	6.109	2.734	55.704
45	2017	ABEMACICLIB	CCN1CCN(CC1)CC2=CC=C(NC3=NC=C(F)C(=N3)C4=CC(=C5N=C(C)[N](C(C)C)C5=C4)F)N=C2	L	45 *	https://go.drugbank.com/drugs/DB12001	B	4.92	5.162	3.259	-0.242	-1.903	3.911	2.25	1	8	Lp/Mw	2	Mw	1	1	6.171	5.929	4.268	56.2889
46	2017	BETRIXABAN	COC1=CC=C(NC(=O)C2=CC=C(C=C2)C(=N)N(C)C)C(=C1)C(=O)NC3=CC=C(Cl)C=N3	H	rapidly absorbed	https://go.drugbank.com/drugs/DB12364	B	3.61	4.141	2.481	-0.531	-1.66	1.043	-0.086	3	8		0		0	0	6.708	6.177	4.876	50.2111
47	2017	DELAFLOXACIN	NC1=NC(=C(F)C=C1F)[N]2C=C(C(O)=O)[C](=O)C3=CC(=C(N4CC(O)C4)C(=C23)Cl)F	M	59 *	https://go.drugbank.com/drugs/DB11943	A	1.95	1.227	0.356	0.723	-0.871	1.701	0.107	4	8		0		0	0	1.476	2.199	0.605	48.9778
48	2017	RIBOCICLIB	CN(C)C(=O)C1=CC2=CN=C(NC3=CC=C(C=N3)N4CCNCC4)N=C2[N]1C5CCCC5	H	rapidly absorbed	https://go.drugbank.com/drugs/DB11730	B	1.95	2.622	2.05	-0.672	-0.572	0.3	0.4	2	9		0		0	0	4.272	3.6	3.7	43.45
49	2017	VALBENAZINE	COC1=C(OC)C=C2C3CC(OC(=O)C(N)C(C)C)C(CC(C)C)CN3CCC2=C1	M	49 *	https://go.drugbank.com/drugs/DB11915	B	3.97	3.859	2.343	0.111	-1.516	3.295	1.668	2	6		0		0	0	4.534	4.645	3.018	59.8
50	2017	NIRAPARIB	NC(=O)C1=CC=CC2=C[N](N=C12)C3=CC=C(C=C3)C4CCCNC4	H	73 *	https://go.drugbank.com/drugs/DB11793	B	2.72	2.762	2.941	-0.042	0.179	0.763	0.984	3	5		0		0	0	4.719	4.677	4.898	53.4
51	2017	DEUTETRABENAZINE	COC1=CC2=C(C=C1OC)C3CC(=O)C(CC(C)C)CN3CC2	H	80	https://go.drugbank.com/drugs/DB12161	B	3.46	3.025	2.401	0.435	-0.624	3.286	2.227	0	4		0		0	0	3.199	3.634	2.575	63.48
52	2017	SAFINAMIDE	CC(NCC1=CC=C(OCC2=CC(=CC=C2)F)C=C1)C(N)=O	H	95 *	https://go.drugbank.com/drugs/DB06654	B	2.49	2.443	2.6	0.047	0.157	2.004	2.114	3	4		0		0	0	2.929	2.976	3.086	60.46
53	2016	PIMAVANSERIN	CC(C)COC1=CC=C(CNC(=O)N(CC2=CC=C(F)C=C2)C3CCN(C)CC3)C=C1	H	oral use	https://go.drugbank.com/drugs/DB05316	B	4.11	4.458	3.989	-0.348	-0.469	2.788	2.667	1	5		0		0	0	5.78	5.432	5.311	71.2667
54	2016	OBETICHOLIC ACID	CC[C@H]1[C@@H](O)[C@H]2[C@@H]3CC[C@H]([C@H](C)CCC(O)=O)[C@@]3(C)CC[C@@H]2[C@@]4(C)CC[C@@H](O)C[C@@H]14	H	oral use	https://go.drugbank.com/drugs/DB05990	A	5.36	4.685	4.073	0.675	-0.612	4.751	3.464	3	4		0	Lp	1	0	5.294	5.969	4.682	84.12
55	2016	LESINURAD	OC(=O)CSC1=NN=C(Br)[N]1C2=CC=C(C3CC3)C4=C2C=CC=C4	H	rapidly absorbed	https://go.drugbank.com/drugs/DB11560	A	4.01	3.775	3.126	0.235	-0.649	1.481	0.597	1	5		0		0	0	6.304	6.539	5.655	67.3833
56	2016	Grazoprevir	O=C1C(C(C)(C)C)NC(=O)OC3CC3CCCCCc2nc4ccc(OC)cc4nc2OC(C6)CN1C6C(=O)NC5(CC5C=C)C(=O)NS(=O)(=O)C7CC7	L	27 *	https://go.drugbank.com/drugs/DB11575	A	3.325	3.225	1.095	0.1	-2.13	3.152	0.922	3	15	Mw/ΗΑ	2	Mw/ΗΑ	2	2	3.398	3.5	1.268	47.9325
57	2016	Venetoclax	CC1(CCC(=C(C1)c2ccc(cc2)Cl)CN3CCN(CC3)c4ccc(c(c4)Oc5cc6cc[nH]c6nc5)C(=O)NS(=O)(=O)c7ccc(c(c7)[N+](=O)[O-])NCC8CCOCC8)C	M	oral use	https://go.drugbank.com/drugs/DB11581	Z	7.08	6.837	3.845	0.243	-2.992	6.756	3.521	3	14	Lp/Mw/HA	3	Lp/Mw/HA	3	2	7.161	7.404	4.169	57.8972
58	2016	RUCAPARIB	CNCC1=CC=C(C=C1)C2=C3CCNC(=O)C4=C3C(=CC(=C4)F)[NH]2	L	36*	https://go.drugbank.com/drugs/DB12332	B	3.01	3.438	2.788	-0.428	-0.65	0.915	0.693	3	4		0		0	0	5.533	5.105	4.883	64.68
59	2015	NALOXEGOL	COCCOCCOCCOCCOCCOCCOCCOC1CC[C@@]2(O)C3CC4=CC=C(O)C5=C4[C@@]2(CCN3CC=C)C1O5	H	oral use	https://go.drugbank.com/drugs/DB09049	B	0.44	1.768	-0.024	-1.328	-1.792	0.235	-0.229	2	12	Mw/HA	2	Mw/HA	2	2	1.973	0.645	-0.277	50.1385
60	2015	EDOXABAN	CN1CCC2=C(C1)SC(=N2)C(=O)NC3CC(CCC3NC(=O)C(=O)NC4=NC=C(Cl)C=C4)C(=O)N(C)C	M	62*	https://go.drugbank.com/drugs/DB09075	B	0.15	2.114	0.851	-1.964	-1.263	-0.005	0.696	3	11	Mw/HA	2	Mw/HA	2	2	2.269	0.295	1.006	45.675
61	2015	COBIMETINIB	OC1(CN(C1)C(=O)C2=C(NC3=C(F)C=C(I)C=C3)C(=C(F)C=C2)F)C4CCCCN4	M	46 *	https://go.drugbank.com/drugs/DB05239	B	5.26	5.09	4.018	0.17	-1.072	4.136	2.894	3	5	Lp/Mw	2	Lp/Mw	2	1	6.214	6.384	5.142	88.55
62	2015	ROLAPITANT	CC(OC[C@]1(CC[C@]2(CCC(=O)N2)CN1)C3=CC=CC=C3)C4=CC(=CC(=C4)C(F)(F)F)C(F)(F)F	H	100 *	Wang X., Zhang Z.Y., et al Clin Pharmacol Ther. 2017 Aug;102(2):332-339.	B	4.71	5.125	4.466	-0.415	-0.659	4.686	4.442	2	4	Lp/Mw	2	Mw	1	2	5.149	4.734	4.49	100.1
63	2015	OSIMERTINIB	COC1=C(NC2=NC=CC(=N2)C3=C[N](C)C4=C3C=CC=C4)C=C(NC(=O)C=C)C(=C1)N(C)CCN(C)C	H	70 *	Vishwanathan K, So K, et al Clin Pharmacol Drug Dev. 2019 ;8(2):198-207.	B	4.75	3.377	2.484	1.373	-0.893	3.441	1.175	2	9		0		0	0	4.686	6.059	3.793	49.96
64	2015	SELEXIPAG	CC(C)N(CCCCOCC(=O)N[S](C)(=O)=O)C1=NC(=C(N=C1)C2=CC=CC=C2)C3=CC=CC=C3	H	oral use	https://go.drugbank.com/drugs/DB11362	A	4.18	4.053	2.114	0.127	-1.939	4.048	1.982	1	8		0		0	0	4.185	4.312	2.246	55.1778
65	2015	IVABRADINE	COC1=C(OC)C=C2CC(=O)N(CCCN(C)CC3CC4=CC(=C(OC)C=C34)OC)CCC2=C1	L	40 *	https://go.drugbank.com/drugs/DB09083	B	3.27	4.013	2.485	-0.743	-1.528	2.075	1.29	0	7		0		0	0	5.208	4.465	3.68	58.575
66	2015	LUMACAFTOR	CC1=CC=C(NC(=O)C2(CC2)C3=CC=C4OC(F)(F)OC4=C3)N=C1C5=CC(=CC=C5)C(O)=O	H	oral use	https://go.drugbank.com/drugs/DB09280	A	6.05	3.858	2.997	2.192	-0.861	4.282	1.229	2	7		0	Lp	1	0	5.626	7.818	4.765	56.55
67	2015	PALBOCICLIB	CC(=O)C1=C(C)C2=CN=C(NC3=NC=C(C=C3)N4CCNCC4)N=C2[N](C5CCCC5)[C]1=O	M	46 *	https://go.drugbank.com/drugs/DB09073	B	2.35	1.872	2.187	0.478	0.315	0.777	0.614	2	9		0		0	0	3.445	3.923	3.76	44.75
68	2015	SACUBITRIL	CCOC(=O)[C@H](C)C[C@@H](CC1=CC=C(C=C1)C2=CC=CC=C2)NC(=O)CCC(O)=O	H	>60 *	https://go.drugbank.com/drugs/DB09292	A	4.47	3.396	2.609	1.074	-0.787	3.835	1.974	2	6		0		0	0	4.031	5.105	3.244	58.7857
69	2015	cholic acid	C[C@H](CCC(O)=O)[C@H]1CC[C@H]2[C@@H]3[C@H](O)C[C@@H]4C[C@H](O)CC[C@]4(C)[C@H]3C[C@H](O)[C@]12C	H	oral use	https://go.drugbank.com/drugs/DB02659	A	2.43	2.735	2.873	-0.305	0.138	1.807	2.25	4	5		0		0	0	3.358	3.053	3.496	68.1
70	2015	PANOBINOSTAT	CC1=C(CCNCC2=CC=C(\C=C\C(O)=N\O)C=C2)C3=CC=CC=C3[NH]1	H	quikly absorbed	https://go.drugbank.com/drugs/DB06603	B	2.66	2.315	2.782	0.345	0.467	2.482	2.604	4	5		0		0	0	2.493	2.838	2.96	58.2333
71	2014	paritaprevir	Cc1cnc(cn1)C(=O)N[C@H]1(CCCCCC=CC2C[C@@]2(C(=O)NS(=O)(=O)C2CC2)(NC(=O)C2C[C@@H](Oc3c4ccccc4c4ccccc4n3)(CN2C1=O)))	H	oral use	https://go.drugbank.com/drugs/DB09297	A	6.05	3.36	1.434	2.69	-1.926	5.809	1.193	3	14	Mw/HA	2	Lp/Mw/HA	3	2	3.601	6.291	1.675	51.0593
72	2014	CERITINIB	CC(C)OC1=C(NC2=NC(=C(Cl)C=N2)NC3=CC=CC=C3[S](=O)(=O)C(C)C)C=C(C)C(=C1)C4CCNCC4	H	oral use	https://go.drugbank.com/drugs/DB09063	B	6.71	6.084	3.559	0.626	-2.525	4.123	0.972	3	8	Lp/Mw	2	Lp/Mw	2	1	8.671	9.297	6.146	62.0111
73	2014	NINTEDANIB	COC(=O)C1=CC2=C(C=C1)\C(C(=N2)O)=C(\NC3=CC=C(C=C3)N(C)C(=O)CN4CCN(C)CC4)C5=CC=CC=C5	L	4.2 *	https://go.drugbank.com/drugs/DB09079	B	2.66	3.743	2.656	-1.083	-1.087	1.904	1.9	2	9	Mw	1	Mw	1	1	4.499	3.416	3.412	53.96
74	2014	TEDIZOLID	C[N]1N=NC(=N1)C2=CC=C(C=N2)C3=CC=C(C=C3F)N4CC(CO[P](O)(O)=O)OC4=O	H	91 *	https://go.drugbank.com/drugs/DB14569	A	0.35	1.172	2.63	-0.822	1.458	-0.93	1.35	2	12	HA	1	HA	1	1	2.236	-0.23	3.91	34.6385
75	2014	ELIGLUSTAT	CCCCCCCC(O)=N[C@H](CN1CCCC1)[C@H](O)C2=CC3=C(OCCO3)C=C2	H	oral use	https://go.drugbank.com/drugs/DB09039	B	5.32	3.486	2.132	1.834	-1.354	5.2	2.012	2	6		0	Lp	1	0	3.606	5.44	2.252	57.7857
76	2014	netupitant	Cc1ccccc1c2cc(ncc2N(C)C(=O)C(C)(C)c3cc(cc(c3)C(F)(F)F)C(F)(F)F)N4CCN(CC4)C	H	rapidly absorbed	Spinelli T, Calcagnile S, et al. J Clin Pharmacol. 2014;54(1):97-108.	B	6.32	6.752	5.344	-0.432	-1.408	6.074	5.098	0	5	Lp/Mw	2	Lp/Mw	2	2	6.998	6.566	5.59	96.435
77	2014	Mycophenolic acid	COC1=C(C\C=C(/C)CCC(O)=O)C(=C2C(=O)OCC2=C1C)O	H	70-95 *	https://go.drugbank.com/drugs/DB01024	A	2.29	3.318	1.794	-1.028	-1.524	1.153	0.657	2	6		0		0	0	4.455	3.427	2.931	45.7571
78	2013	Acotiamide	COc1cc(O)c(cc1OC)C(=O)Nc2nc(cs2)C(=O)NCCN(C(C)C)C(C)C	H	oral use	https://go.drugbank.com/drugs/DB12482	B	4	2.74	1.062	1.26	-1.678	2.514	-0.424	3	9		0		0	0	4.226	5.486	1.7	45.056
79	2013	Afatinib	CN(C)C\C=C\C(=O)Nc1cc2c(Nc3ccc(F)c(Cl)c3)ncnc2cc1O[C@H]4CCOC4	H	92 *	https://go.drugbank.com/drugs/DB08916	B	4.49	4.049	2.529	0.441	-1.52	3.498	1.537	2	8		0		0	0	5.041	5.482	3.521	53.9944
80	2013	Dabrafenib	CC(C)(C)c1nc(c2cccc(NS(=O)(=O)c3c(F)cccc3F)c2F)c(s1)c4ccnc(N)n4	H	95 *	https://go.drugbank.com/drugs/DB08912	A	5.12	4.705	3.159	0.415	-1.546	4.931	2.97	3	7	Mw	1	Lp/Mw	2	1	4.894	5.309	3.348	64.9463
81	2013	Dolutegravir	[H][C@]12CN3C=C(C(=O)NCC4=CC=C(F)C=C4F)C(=O)C(O)=C3C(=O)N1[C@H](C)CCO2	H	oral use	https://go.drugbank.com/drugs/DB08930	A	-0.15	1.203	1.648	-1.353	0.445	-0.998	0.8	2	8		0		0	0	2.051	-1.298	2.496	46.5989
82	2013	Elvitegravir	Clc1cccc(c1F)Cc3c(OC)cc2c(C(=O)\C(=C/N2[C@H](CO)C(C)C)C(=O)O)c3	H	oral use	https://go.drugbank.com/drugs/DB09101	A	4.86	3.533	1.911	1.327	-1.622	4.483	1.534	2	6		0		0	0	3.91	5.237	2.288	63.9843
83	2013	Macitentan	Brc1ccc(cc1)c3c(ncnc3OCCOc2ncc(Br)cn2)NS(=O)(=O)NCCC	H	oral use	https://go.drugbank.com/drugs/DB08932	A	4.24	3.403	2.988	0.837	-0.415	4.227	2.975	2	10	Mw	1	Mw	1	1	3.416	4.253	3.001	53.4809
84	2013	Saroglitazar	O=C(O)[C@@H](OCC)CC1=CC=C(OCCN2C(C)=CC=C2C3=CC=C(SC)C=C3)C=C1	H	well absorbed	Jani, R.H., Kansagra, K., Jain, M.R. et al. Clin Drug Investig 33, 809–816 (2013).	A	6.09	5.227	2.921	0.863	-2.306	4.803	1.634	1	5	Lp	1	Lp	1	0	6.514	7.377	4.208	73.2633
85	2013	Vortioxetine	CC(C=C(C)C=C1)=C1SC2=C(N3CCNCC3)C=CC=C2	H	75 *	https://go.drugbank.com/drugs/DB09068	B	4.42	4.155	3.376	0.265	-0.779	2.918	1.874	1	2		0		0	0	5.657	5.922	4.878	99.4833
86	2012	Bedaquiline	COc1nc2ccc(Br)cc2cc1[C@@H](c3ccccc3)[C@@](O)(CCN(C)C)c4cccc5ccccc45	H	oral use	https://go.drugbank.com/drugs/DB08903	B	7.64	6.098	4.999	1.542	-1.099	6.271	3.63	1	4	Lp/Mw	2	Lp/Mw	2	2	7.467	9.009	6.368	111.104
87	2012	Bosutinib	Clc1c(OC)cc(c(Cl)c1)Nc4c(C#N)cnc3cc(OCCCN2CCN(CC2)C)c(OC)cc34	H	oral use	https://go.drugbank.com/drugs/DB06616	B	4.04	4.937	1.375	-0.897	-3.562	3.133	0.468	1	8	Mw	1	Mw	1	1	5.844	4.947	2.282	58.9389
88	2012	Lorcaserin	Clc1cc2c(cc1)CCNC[C@@H]2C	H	oral use	https://go.drugbank.com/drugs/DB04871	B	3.24	2.784	2.994	0.456	0.21	1.447	1.201	1	1		0		0	0	4.577	5.033	4.787	97.845
89	2012	Ponatinib	Cc1ccc(cc1C#Cc2cnc3n2nccc3)C(=O)Nc4ccc(c(c4)C(F)(F)F)CN5CCN(CC5)C	H	oral use	https://go.drugbank.com/drugs/DB08901	B	5.43	5.122	3.676	0.308	-1.446	4.767	3.013	1	7	Lp/Mw	2	Lp/Mw	2	1	5.785	6.093	4.339	66.5713
90	2012	Teneligliptin	CC1=NN(C(=C1)N2CCN(CC2)[C@H]3C[C@H](NC3)C(=O)N4CCSC4)C5=CC=CC=C5	H	oral use	https://go.drugbank.com/drugs/DB11950	B	1.55	1.17	2.207	0.38	1.037	1.105	1.762	1	7		0		0	0	1.615	1.995	2.652	53.3237
91	2012	Teriflunomide	C\C(=C(/C#N)\C(=O)Nc1ccc(cc1)C(F)(F)F)\O	H	100	Oh J, O'Connor PW. Neurol Clin Pract. 2013;3(3):254-260.	A	2.13	2.917	2.192	-0.787	-0.725	0.566	0.628	2	4		0		0	0	4.481	3.694	3.756	54.042
92	2012	Tofacitinib	CC1CCN(CC1N(C)C2=NC=NC3=C2C=CN3)C(=O)CC#N	H	74 *	https://go.drugbank.com/drugs/DB08895	A	1.46	1.076	0.477	0.384	-0.599	1.394	0.411	1	7		0		0	0	1.142	1.526	0.543	39.0463
93	2011	Crizotinib	C[C@@H](Oc1cc(cnc1N)c2cnn(c2)C3CCNCC3)c4c(Cl)ccc(F)c4Cl	L	43	D. Newby, A.. A. Freitas , T. Ghafourian. Eur. J. Med. Chem. 90 (2015) 751-65.	B	4.37	4.229	3.771	0.141	-0.458	2.129	1.53	3	6		0		0	0	6.47	6.611	6.012	64.3357
94	2011	gabapentin enacarbil	CC(C)C(=O)OC(C)OC(=O)NCC1(CC(=O)O)CCCCC1	H	oral-active transport	https://go.drugbank.com/drugs/DB08872	A	3.75	2.676	1.36	1.074	-1.316	2.825	0.435	2	7		0		0	0	3.601	4.675	2.285	41.175
95	2011	Linagliptin	CC#CCn1c(nc2N(C)C(=O)N(Cc3nc(C)c4ccccc4n3)C(=O)c12)N5CCC[C@@H](N)C5	L	30 *	https://go.drugbank.com/drugs/DB08882	B	2.27	1.529	2.4	0.741	0.871	0.735	0.865	2	10		0		0	0	3.052	3.805	3.935	42.9582
96	2011	Indacaterol	O=C4/C=C\c1c(c(O)ccc1[C@@H](O)CNC3Cc2cc(c(cc2C3)CC)CC)N4	M	>45	D. Newby, A.. A. Freitas , T. Ghafourian. Eur. J. Med. Chem. 90 (2015) 751-65.	B	2.968	3.324	2.713	-0.356	-0.611	2.636	2.381	4	5		0		0	0	3.656	3.3	3.045	65.4167
97	2011	Mirabegron	O=C(Nc1ccc(cc1)CCNC[C@H](O)c2ccccc2)Cc3nc(sc3)N	L	29-35	https://go.drugbank.com/drugs/DB08893	B	1.31	2.335	1.703	-1.025	-0.632	0.129	0.522	5	6		0		0	0	3.516	2.491	2.884	56.6443
98	2011	Tafamidis	O=C(O)c3ccc1nc(oc1c3)-c2cc(Cl)cc(Cl)c2	H	99.7–104	Kyeong-Ryoon Lee, Jong-Woo Jeong, et al Xenobiotica, 48:8, 831-838	A	5	4.332	2.635	0.668	-1.697	3.114	0.749	1	4		0	Lp	1	0	6.218	6.886	4.521	61.624
99	2011	Vandetanib	COc1cc2c(Nc3ccc(Br)cc3F)ncnc2cc1OCC4CCN(C)CC4	H	oral use	https://go.drugbank.com/drugs/DB05294	B	4.45	4.959	2.959	-0.509	-2	3.003	1.512	1	6		0		0	0	6.406	5.897	4.406	67.91
100	2010	Alogliptin	N#Cc3ccccc3CN\1C(=O)N(C)C(=O)/C=C/1N2CCC[C@@H](N)C2	H	100	D. Newby, A.. A. Freitas , T. Ghafourian. Eur. J. Med. Chem. 90 (2015) 751-65.	B	1.39	0.555	2.015	0.835	1.46	0.088	0.713	2	7		0		0	0	0.363	2.692	3.317	42.425
101	2010	Dalfampridine	n1ccc(N)cc1	H	rapidly absorbed	https://go.drugbank.com/drugs/DB06637	B	0.32	-0.124	-0.145	0.444	-0.021	-1.481	-1.946	2	2		0		0	0	-2.173	-0.841	-2.236	31.3733
102	2010	Fingolimod	CCCCCCCCC1=CC=C(C=C1)CCC(CO)(CO)N	H	efficiently absorbed	https://go.drugbank.com/drugs/DB08868	B	5.06	3.717	3.155	1.343	-0.562	3.287	1.382	4	3		0	Lp	1	0	5.49	6.833	4.928	76.87
103	2009	Dapoxetine	CN(C)[C@H](C1=CC=CC=C1)CCOC2=CC=CC3=C2C=CC=C3	H	Rapidly absorbed	https://go.drugbank.com/drugs/DB04884	B	5.34	4.793	4.293	0.547	-0.5	4.366	3.319	0	2		0	Lp	1	1	5.767	6.314	5.267	101.807
104	2008	Dronedarone	CCCCN(CCCC)CCCOC1=CC=C(C=C1)C(=O)C1=C(CCCC)OC2=C1C=C(NS(C)(=O)=O)C=C2	H	>70	https://go.drugbank.com/drugs/DB04855	B	8.57	6.056	3.368	2.514	-2.688	7.017	1.815	1	7	Lp/Mw	2	Lp/Mw	2	1	7.609	10.123	4.921	69.5962
105	2009	Febuxostat	CC(C)COc1ccc(cc1C#N)c2nc(C)c(s2)C(=O)O	H	89	D. Newby, A.. A. Freitas , T. Ghafourian. Eur. J. Med. Chem. 90 (2015) 751-65	A	4.38	3.476	1.594	0.904	-1.882	2.347	-0.439	1	5		0		0	0	5.509	6.413	2.749	52.73
106	2009	Nalfurafine	CN([C@@H]1CC[C@]2([C@H]3CC4=C5[C@]2([C@H]1OC5=C(C=C4)O)CCN3CC6CC6)O)C(=O)/C=C/C7=COC=C7	H	predicted 1	https://go.drugbank.com/drugs/DB13471	B	2.67	3.064	2.658	-0.394	-0.406	2.289	2.277	2	7		0		0	0	3.445	3.051	3.039	59.5725
107	2009	Blonanserin	Fc1ccc(cc1)c2cc(nc3c2CCCCCC3)N4CCN(CC)CC4	M	55	https://go.drugbank.com/drugs/DB0922	B	5.86	5.615	4.437	0.245	-1.178	5.186	3.763	0	3	Lp	1	Lp	1	1	6.289	6.534	5.111	91.8775
108	2008	Choline Fenofibrate	CC(C)(Oc1ccc(cc1)C(=O)c2ccc(Cl)cc2)C(=O)O	H	81-88	https://go.drugbank.com/drugs/DB13873	A	4.5	3.978	3.177	0.522	-0.801	2.506	1.183	1	4		0		0	0	5.972	6.494	5.171	63.752
109	2008	Desvenlafaxine	OC2(C(c1ccc(O)cc1)CN(C)C)CCCCC2	H	80.5	D. Newby, A.. A. Freitas , T. Ghafourian. Eur. J. Med. Chem. 90 (2015) 751-65	B	2.68	2.634	2.318	0.046	-0.316	1.211	0.849	2	3		0		0	0	4.103	4.149	3.787	65.845
110	2008	Fesoterodine	CC(C)N(CC[C@H](c1ccccc1)c2cc(CO)ccc2OC(=O)C(C)C)C(C)C	M	52 8*	https://go.drugbank.com/drugs/DB06702	B	4.76	4.743	4.19	0.017	-0.553	2.268	1.698	1	4		0		0	1	7.235	7.252	6.682	82.318
111	2007	Ambrisentan	COC([C@H](Oc1nc(C)cc(C)n1)C(=O)O)(c2ccccc2)c3ccccc3	H	rapidly absorbed	https://go.drugbank.com/drugs/DB06403	A	3.89	2.566	2.391	1.324	-0.175	2.049	0.55	1	6		0		0	0	4.407	5.731	4.232	54.0614
112	2007	Imidafenacin	CC1=NC=CN1CCC(C2=CC=CC=C2)(C3=CC=CC=C3)C(=O)N	M	58*	https://go.drugbank.com/drugs/DB09262	B	2.23	2.488	2.503	-0.258	0.015	1.717	1.99	2	4		0		0	0	3.001	2.743	3.016	63.882
113	2007	Maraviroc	CC(C)c1nnc(C)n1[C@@H]2C[C@H]3CC[C@@H](C2)N3CC[C@H](NC(=O)C4CCC(F)(F)CC4)c5ccccc5	H	75	D. Newby, A.. A. Freitas , T. Ghafourian. Eur. J. Med. Chem. 90 (2015) 751-65	B	3.1	3.649	4.462	-0.549	0.813	2.276	3.638	1	6	Mw	1	Mw	1	2	4.473	3.924	5.286	73.3829
114	2007	Paliperidone	O=C/1N5/C(=N\C(=C\1CCN4CCC(c3noc2cc(F)ccc23)CC4)C)[C@H](O)CCC5	L	28 *	https://go.drugbank.com/drugs/DB01267	B	0.97	2.294	2.295	-1.324	0.001	0.467	1.792	1	7		0		0	0	2.797	1.473	2.798	53.3113
115	2007	Raltegravir	CN1C(=O)C(=C(N=C1C(C)(C)NC(=O)c2oc(C)nn2)C(=O)NCc3ccc(F)cc3)O	H	absorbed from GI	https://go.drugbank.com/drugs/DB06817	A	0.81	1.971	1.227	-1.161	-0.744	0.284	0.701	3	11	HA	1	HA	1	1	2.497	1.336	1.753	37.0358
116	2007	Lubiprostone	FC(F)(CCCC)[C@]2(O)O[C@@H]1CC(=O)[C@@H]([C@H]1CC2)CCCCCCC(=O)O	L	negligible	https://go.drugbank.com/drugs/DB01046	A	3.83	3.191	2.527	0.639	-0.664	3.02	1.717	2	5		0		0	0	4.001	4.64	3.337	65.0783
117	2007	Mozavaptan	Cc1ccccc1C(=O)Nc2ccc(cc2)C(=O)N3c4ccccc4C(CCC3)N(C)C	H	oral	Shultz MD. J Med Chem. 2019 Feb 28;62(4):1701-1714.	B	3.91	4.359	4.122	-0.449	-0.237	2.664	2.876	1	5		0		0	0	5.605	5.156	5.368	71.2583
118	2007	Silodosin	FC(F)(F)COc3ccccc3OCCN[C@H](C)Cc1cc2c(c(c1)C(=O)N)N(CC2)CCCO	L	32 *	https://go.drugbank.com/drugs/DB06207	B	3.46	3.57	2.895	-0.11	-0.675	2.55	1.985	4	7		0		0	0	4.48	4.37	3.805	61.9438
119	2006	Sitagliptin	N[C@@H](CC(=O)N1CCn2c(C1)nnc2C(F)(F)F)Cc3cc(F)c(F)cc3F	H	87 *	https://go.drugbank.com/drugs/DB01261	B	0.52	2.663	3.239	-2.143	0.576	0.028	2.747	2	6		0		0	0	3.155	1.012	3.731	58.1886
120	2006	Sitaxsentan	Cc1cc2OCOc2cc1CC(=O)c3sccc3S(=O)(=O)Nc4onc(C)c4Cl	H	70-100	https://go.drugbank.com/drugs/DB06268	A	3	3.094	1.758	-0.094	-1.336	1.397	0.155	1	8		0		0	0	4.697	4.603	3.361	50.5456
121	2006	Sunitinib	CCN(CC)CCNC(=O)c1c(C)[nH]c(\C=C\2/C(=O)Nc3ccc(F)cc23)c1C	H	oral use	https://go.drugbank.com/drugs/DB01268	B	3	3.02	2.373	-0.02	-0.647	1.35	0.723	3	6		0		0	0	4.67	4.65	4.023	56.9257
122	2006	Varenicline	n1c2cc3c(cc2ncc1)[C@@H]4CNC[C@H]3C4	H	oral use	https://go.drugbank.com/drugs/DB01273	B	0.9	1.508	1.105	-0.608	-0.403	-0.663	-0.458	1	3		0		0	0	2.961	1.137	1.752	52.8175
123	2005	Darifenacin	NC(=O)C([C@@H]1CCN(CCc2ccc3OCCc3c2)C1)(c4ccccc4)c5ccccc5	H	79	D. Newby, A.. A. Freitas , T. Ghafourian. Eur. J. Med. Chem. 90 (2015) 751-65	B	3.62	4.727	3.97	-1.107	-0.757	2.52	2.87	2	4		0		0	0	5.827	4.72	5.07	85.312
124	2005	Deferasirox	OC(=O)c1ccc(cc1)n2nc(nc2c3ccccc3O)c4ccccc4O	H	81	D. Newby, A.. A. Freitas , T. Ghafourian. Eur. J. Med. Chem. 90 (2015) 751-65	A	4.73	3.841	2.991	0.889	-0.85	3.023	1.284	3	7		0		0	0	5.548	6.437	4.698	46.6713
125	2005	Lumiracoxib	Cc1ccc(Nc2c(F)cccc2Cl)c(CC(=O)O)c1	H	rapidly absorbed	https://go.drugbank.com/drugs/DB01283	A	4.25	4.445	3.704	-0.195	-0.741	2.761	2.215	2	3		0		0	0	5.934	5.739	5.193	73.4325
126	2005	Rasagiline	C#CCN[C@H]2c1ccccc1CC2	H	rapidly absorbed	https://go.drugbank.com/drugs/DB01367	B	2.52	1.877	2.635	0.643	0.758	2.179	2.294	1	1		0		0	0	2.218	2.861	2.976	85.62
127	2005	Tamibarotene	CC1(C)CCC(C)(C)c2cc(NC(=O)c3ccc(cc3)C(=O)O)ccc12	H	predicted + Prob.0.967	https://go.drugbank.com/drugs/DB04942	A	6.38	5.798	3.825	0.582	-1.973	4.717	2.162	2	4	Lp	1	Lp	1	0	7.461	8.043	5.488	70.29
128	2004	Cinacalcet	C(F)(F)(F)c1cc(ccc1)CCCN[C@@H](c2c3c(ccc2)cccc3)C	H	80	D. Newby, A.. A. Freitas , T. Ghafourian. Eur. J. Med. Chem. 90 (2015) 751-65	B	6.35	5.71	5.714	0.64	0.004	5.071	4.435	1	1	Lp	1	Lp	1	1	6.989	7.629	6.993	178.71
129	2004	Duloxetine	CNCC[C@@H](C1=CC=CS1)OC2=CC=CC3=CC=CC=C32	H	aver 50 *	https://go.drugbank.com/drugs/DB00476	B	4.26	4.397	3.219	-0.137	-1.178	1.983	0.942	1	2		0		0	0	6.674	6.537	5.496	99.14
130	2004	Indisetron	CN1C[C@H]2C[C@H](C[C@@H](C1)N2C)NC(=O)c3n[nH]c4ccccc34	H	oral use	Nakatsumi H, Komatsu Y, et al, Chemotherapy. 2012;58(6):439-44.	B	1.39	1.612	1.664	-0.222	0.052	0.315	0.589	2	6		0		0	0	2.687	2.465	2.739	44.7729
131	2004	Mitiglinide	O=C(O)[C@@H](Cc1ccccc1)CC(=O)N3C[C@H]2CCCC[C@H]2C3	H	oral use	https://go.drugbank.com/drugs/DB01252	A	3.28	3.167	2.591	0.113	-0.576	2.62	1.931	1	4		0		0	0	3.827	3.94	3.251	63.084
132	2004	Solifenacin	O=C(O[C@H]1CN2CCC1CC2)N3CCc4ccccc4[C@@H]3c5ccccc5	H	100	D. Newby, A.. A. Freitas , T. Ghafourian. Eur. J. Med. Chem. 90 (2015) 751-65	B	4.68	4.164	3.719	0.516	-0.445	3.584	2.623	0	4		0		0	0	5.26	5.776	4.815	72.496
133	2003	Atomoxetine	CNCC[C@@H](Oc1ccccc1C)c2ccccc2	H	100	D. Newby, A.. A. Freitas , T. Ghafourian. Eur. J. Med. Chem. 90 (2015) 751-65	B	3.94	3.766	3.53	0.174	-0.236	1.698	1.288	1	2		0		0	0	6.008	6.182	5.772	85.12
134	2003	Miglustat	N1([C@@H]([C@@H](O)[C@H](O)[C@@H](O)C1)CO)CCCC	H	100	D. Newby, A.. A. Freitas , T. Ghafourian. Eur. J. Med. Chem. 90 (2015) 751-65	B	0.91	-0.733	-0.81	1.643	-0.077	0.622	-1.098	4	5		0		0	0	-2.487	1.198	-2.718	36.5467
135	2003	Mycophenolic acid	O=C1OCc2c1c(O)c(c(OC)c2C)C\C=C(/C)CCC(=O)O	H	70-95	https://go.drugbank.com/drugs/DB01024	A	2.29	3.318	1.794	-1.028	-1.524	1.153	0.657	2	6		0		0	0	4.455	3.427	2.931	45.7629
136	2003	Palonosetron	O=C5N([C@H]2C1CCN(CC1)C2)C[C@@H]4c3c5cccc3CCC4	H	97	D. Newby, A.. A. Freitas , T. Ghafourian. Eur. J. Med. Chem. 90 (2015) 751-65	B	2.18	2.703	3.347	-0.523	0.644	0.698	1.865	0	3		0		0	0	4.185	3.662	4.829	74.105
137	2003	Pitavastatin	O[C@H](C[C@H](O)\C=C\c1c(nc2ccccc2c1c3ccc(F)cc3)C4CC4)CC(=O)O	H	oral use	https://go.drugbank.com/drugs/DB08860	A	3.59	3.014	2.682	0.576	-0.332	2.947	2.039	3	5		0		0	0	3.657	4.233	3.325	70.245
138	2003	Amrubicin	CC(=O)[C@@]1(N)C[C@H](O[C@H]2C[C@H](O)[C@H](O)CO2)c3c(O)c4C(=O)c5ccccc5C(=O)c4c(O)c3C1	H	rapidly absorbed	https://go.drugbank.com/drugs/DB06263	B	-0.78	1.599	0.219	-2.379	-1.38	-1.112	-0.113	6	10	HA	1	HA	1	1	1.931	-2.672	0.325	43.9527
139	2002	Aripiprazole	Clc1cccc(N2CCN(CCCCOc3ccc4CCC(=O)Nc4c3)CC2)c1Cl	H	87	D. Newby, A.. A. Freitas , T. Ghafourian. Eur. J. Med. Chem. 90 (2015) 751-65	B	4.48	5.212	3.61	-0.732	-1.602	4.067	3.197	1	5	Lp	1		0	0	5.625	4.893	4.023	74.7333
140	2002	Dexmethylphenidate	O(C(=O)C(C1NCCCC1)c1ccccc1)C	H	90	https://go.drugbank.com/drugs/DB06701	B	2.56	2.021	1.86	0.539	-0.161	1.441	0.741	1	3		0		0	0	3.14	3.679	2.979	58.3275
141	2002	Escitalopram	CN(C)CCC[C@]1(OCc2cc(ccc12)C#N)c3ccc(F)cc3	H	80	https://go.drugbank.com/drugs/DB01175	B	3.13	3.857	3.3	-0.727	-0.557	1.222	1.392	0	3		0		0	0	5.765	5.038	5.208	81.1
142	2002	NITISINONE	C(=O)(c1c([N](=O)=O)cc(C(F)(F)F)cc1)C2C(=O)CCCC2=O	H	90	D. Newby, A.. A. Freitas , T. Ghafourian. Eur. J. Med. Chem. 90 (2015) 751-65	A	1.38	1.914	2.202	-0.534	0.288	0.704	1.526	0	6		0		0	0	2.59	2.056	2.878	47.0329
143	2002	Treprostinil sodium	CCCCC[C@H](O)CC[C@H]1[C@H](O)C[C@@H]2Cc3c(C[C@H]12)cccc3OCC(=O)O	L	17	Kumar P, Thudium E, et al. Clin Pharmacokinet. 2016;55(12):1495-1505	A	3.72	4.069	2.636	-0.349	-1.433	1.931	0.847	3	5		0		0	0	5.858	5.509	4.425	65.0867
144	2001	bosentan	CC(C)(C)c1ccc(cc1)S(=O)(=O)Nc1c(Oc2c(OC)cccc2)c(OCCO)nc(n1)c1ncccn1	H	69.8	D. Newby, A.. A. Freitas , T. Ghafourian. Eur. J. Med. Chem. 90 (2015) 751-65	A	4.08	4.07	1.574	0.01	-2.496	3.988	1.482	2	11	Mw/HA	2	Mw/HA	2	2	4.162	4.172	1.666	45.9692
145	2001	Desloratadine	Clc1ccc2C(=C3CCNCC3)c4ncccc4CCc2c1	H	oral use	https://go.drugbank.com/drugs/DB00967	B	3.83	3.847	3.756	-0.017	-0.091	2.013	1.939	1	2		0		0	0	5.664	5.647	5.573	103.61
146	2001	Eletriptan	CN1CCC[C@@H]1Cc3c[nH]c4ccc(CCS(=O)(=O)c2ccccc2)cc34	H	well absorbed	https://go.drugbank.com/drugs/DB00216	B	3.38	3.55	2.327	-0.17	-1.223	1.407	0.354	1	4		0		0	0	5.523	5.353	4.3	76.506
147	2001	Imatinib	CN1CCN(Cc2ccc(cc2)C(=O)Nc3ccc(C)c(Nc4nccc(n4)c5cccnc5)c3)CC1	H	98	D. Newby, A.. A. Freitas , T. Ghafourian. Eur. J. Med. Chem. 90 (2015) 751-65	B	3.2	4.153	2.907	-0.953	-1.246	2.338	2.045	2	8		0		0	0	5.015	4.062	3.769	54.8467
148	2001	Tegaserod	CCCCCNC(=N)N\N=C\c1c[nH]c2ccc(OC)cc12	M	50	D. Newby, A.. A. Freitas , T. Ghafourian. Eur. J. Med. Chem. 90 (2015) 751-65	B	2.81	3.37	1.91	-0.56	-1.46	1.016	0.116	4	6		0		0	0	5.164	4.604	3.704	43.0557
149	2000	Almotriptan	CN(C)CCc1c[nH]c2ccc(CS(=O)(=O)N3CCCC3)cc12	H	oral use	https://go.drugbank.com/drugs/DB00918	B	1.79	2.495	1.171	-0.705	-1.324	0.016	-0.603	1	5		0		0	0	4.269	3.564	1.739	55.9117
150	2000	Bexarotene	Cc1cc2c(cc1C(=C)c3ccc(cc3)C(=O)O)C(C)(C)CCC2(C)C	H	oral use	https://go.drugbank.com/drugs/DB00307	A	8.19	7.462	4.952	0.728	-2.51	6.704	3.466	1	2	Lp	1	Lp	1	1	8.948	9.676	6.438	116.163
151	2000	Cevimeline	O1[C@H](SC[C@@]12CN3CCC2CC3)C	H	rapidly absorbed	https://go.drugbank.com/drugs/DB00185	B	1.14	1.164	1.622	-0.024	0.458	-0.519	-0.037	0	2		0		0	0	1.833	1.761	3.207	66.44
152	2000	Egualen	CCC1=CC(=C2C1=CC=CC(=C2)C(C)C)S(=O)(=O)O	H	oral use	https://pubchem.ncbi.nlm.nih.gov/compound/Egualen	A	2.98	2.515	2.542	0.465	0.027	-0.409	-0.847	1	3		0		0	0	4.156	5.551	4.237	69.5925
153	2000	Lafutidine	C1CCCCN1Cc2ccnc(c2)OC/C=C\CNC(=O)CS(=O)Cc3ccco3	H	oral use	https://go.drugbank.com/drugs/DB12770	B	1.8	0.928	0.97	0.872	0.042	1.043	0.213	1	7		0		0	0	1.685	2.557	1.727	53.945
154	2000	Ramatroban	OC(=O)CCn1c2CC[C@H](Cc2c3ccccc13)NS(=O)(=O)c4ccc(F)cc4	H	oral use	https://go.drugbank.com/drugs/DB13036	A	3.97	3.001	2.072	0.969	-0.929	2.625	0.727	2	6		0		0	0	4.346	5.315	3.417	59.4957
155	2000	Zofenopril	C[C@H](CSC(=O)c1ccccc1)C(=O)N2C[C@H](C[C@H]2C(=O)O)Sc3ccccc3	H	oral use	https://go.drugbank.com/drugs/DB13166	A	4.68	3.76	2.425	0.92	-1.335	2.785	0.53	1	5		0		0	0	5.655	6.575	4.32	71.5933
156	Before 2000	Colforsin Daropate	C(=O)(O[C@H]1C2C(CC[C@@H]([C@@]2([C@]3(C(=O)C[C@@](O[C@@]3([C@H]1OC(=O)C)C)(C=C)C)O)C)O)(C)C)CCN(C)C	H	predicted + Prob.0.0.619	https://pubchem.ncbi.nlm.nih.gov/compound/Colforsin-daropate	B	2.53	1.668	0.579	0.862	-1.089	1.451	-0.5	2	9	Mw	1	Mw	1	1	2.747	3.609	0.658	50.964
157		Nateglinide	O=C(N[C@H](Cc1ccccc1)C(O)=O)[C@H]2CC[C@@H](CC2)C(C)C	H	rapidly absorbed	https://go.drugbank.com/drugs/DB00731	A	4.52	3.623	2.591	0.897	-1.032	3.01	1.081	2	4		0		0	0	5.133	6.03	4.101	63.486
158		oseltamivir	CCC(CC)OC1C=C(CC(C1NC(=O)C)N)C(=O)OCC	H	75	D. Newby, A.. A. Freitas , T. Ghafourian. Eur. J. Med. Chem. 90 (2015) 751-65	B	2.33	1.142	0.495	1.188	-0.647	2.06	0.225	3	6		0		0	0	1.412	2.6	0.765	44.63
159		tacrine	n1c3c(c(c2c1cccc2)N)CCCC3	H	95	D. Newby, A.. A. Freitas , T. Ghafourian. Eur. J. Med. Chem. 90 (2015) 751-65	B	3.27	2.792	2.209	0.478	-0.583	0.725	-0.336	2	2		0		0	0	5.337	5.815	4.082	66.1
160		Raloxifene	Oc1ccc(cc1)c2sc3cc(O)ccc3c2C(=O)c4ccc(OCCN5CCCCC5)cc4	M	60	D. Newby, A.. A. Freitas , T. Ghafourian. Eur. J. Med. Chem. 90 (2015) 751-65	B	6.86	5.395	3.437	1.465	-1.958	6.042	2.619	2	5	Lp	1	Lp	1	0	6.213	7.678	4.255	78.9317
161		Repaglinide	CCOc1cc(CC(=O)N[C@@H](CC(C)C)c2ccccc2N3CCCCC3)ccc1C(=O)O	H	100	D. Newby, A.. A. Freitas , T. Ghafourian. Eur. J. Med. Chem. 90 (2015) 751-65	A	5.82	4.905	3.815	0.915	-1.09	5.548	3.543	2	6		0	Lp	1	0	5.177	6.092	4.087	64.6571
162		rizatriptan	[nH]1cc(c2cc(ccc12)Cn1ncnc1)CCN(C)C	H	90	D. Newby, A.. A. Freitas , T. Ghafourian. Eur. J. Med. Chem. 90 (2015) 751-65	B	1.44	2.087	1.491	-0.647	-0.596	-0.233	-0.182	1	5		0		0	0	3.76	2.647	2.8	44.8917
163		Sibutramine	CC(C)CC(N(C)C)C1(CCC1)c2ccc(Cl)cc2	H	77	D. Newby, A.. A. Freitas , T. Ghafourian. Eur. J. Med. Chem. 90 (2015) 751-65	B	5.59	5.61	4.515	-0.02	-1.095	3.938	2.863	0	1	Lp	1	Lp	1	1	7.262	7.242	6.167	139.93
164		Sildenafil	CCCc1nn(C)c2C(=O)NC(=Nc12)c3cc(ccc3OCC)S(=O)(=O)N4CCN(C)CC4	H	92	D. Newby, A.. A. Freitas , T. Ghafourian. Eur. J. Med. Chem. 90 (2015) 751-65	B	2.32	2.07	0.958	0.25	-1.112	1.931	0.569	1	10		0		0	0	2.459	2.709	1.347	43.1445
165		atorvastatin	CC(C)c1c(C(=O)Nc2ccccc2)c(c3ccccc3)c(c4ccc(F)cc4)n1CC[C@@H](O)C[C@@H](O)CC(=O)O	H	rapidly absorbed	https://go.drugbank.com/drugs/DB01076	A	4.9	4.276	3.692	0.624	-0.584	4.046	2.838	4	7	Mw	1	Mw	1	1	5.13	5.754	4.546	69.8312
166		Bromfenac	Nc1c(CC(=O)O)cccc1C(=O)c2ccc(Br)cc2	H	100	D. Newby, A.. A. Freitas , T. Ghafourian. Eur. J. Med. Chem. 90 (2015) 751-65	A	3.28	3.35	3.3	-0.07	-0.05	2.244	2.264	3	4		0		0	0	4.386	4.316	4.336	66.836
167		Budipine	CC(C)(C)N1CCC(CC1)(c2ccccc2)c3ccccc3	H	oral application	H.Reichmann, J.Neurol.Sci.248 (2006) 53 – 55	B	5.6	4.917	4.672	0.683	-0.245	3.059	2.131	0	1		0	Lp	1	1	7.458	8.141	7.213	146.73
168		Cerivastatin	COCc1c(nc(C(C)C)c(\C=C\[C@@H](O)C[C@@H](O)CC(=O)O)c1c2ccc(F)cc2)C(C)C	H	100	D. Newby, A.. A. Freitas , T. Ghafourian. Eur. J. Med. Chem. 90 (2015) 751-65	A	3.68	3.035	2.262	0.645	-0.773	3.322	1.904	3	6		0		0	0	3.393	4.038	2.62	65.6514
169		Dexfenfluramine	CCN[C@@H](C)Cc1cccc(c1)C(F)(F)F	H	well absorbed	https://go.drugbank.com/drugs/DB01191	B	3.3	3.525	3.79	-0.225	0.265	0.823	1.313	1	1		0		0	0	6.002	5.777	6.267	115.63
170		Donepezil	COc1cc2CC(CC3CCN(Cc4ccccc4)CC3)C(=O)c2cc1OC	H	100	https://go.drugbank.com/drugs/DB00843	B	4.59	4.289	3.516	0.301	-0.773	3.795	2.721	0	4		0		0	0	5.084	5.385	4.311	75.9
171		Ebrotidine	NC(=N)Nc1nc(CSCCN\C=N\S(=O)(=O)c2ccc(Br)cc2)cs1	M	n.a	https://pubchem.ncbi.nlm.nih.gov/compound/Ebrotidine	B	1.08	2.19	1.717	-1.11	-0.473	-0.348	0.289	5	8		0		0	0	3.618	1.812	3.145	53.0478
172		Flurithromycin Ethylsuccinate	CC[C@H]1OC(=O)[C@H](C)[C@@H](O[C@H]2C[C@@](C)(OC)[C@@H](O)[C@H](C)O2)[C@H](C)[C@@H](O[C@@H]3O[C@H](C)C[C@@H]([C@H]3O)N(C)C)[C@](C)(O)C[C@](C)(F)C(=O)[C@H](C)[C@@H](O)[C@]1(C)O	H	adequate absorption	Thompson PJ, Burgess KR, Marlin GE. Antimicrob Agents Chemother. 1980;18(5):829-831.	B	1.26	2.243	-0.457	-0.983	-2.7	0.036	-1.681	5	14	Mw/HA	2	Mw/HA	2	2	3.467	2.484	-2.595	50.1287
173		Irbesartan	CCCCC1=NC2(CCCC2)C(=O)N1Cc3ccc(cc3)c4ccccc4c5nn[nH]n5	H	100	D. Newby, A.. A. Freitas , T. Ghafourian. Eur. J. Med. Chem. 90 (2015) 751-65	A	6.47	3.732	4.296	2.738	0.564	6.267	4.093	1	7		0	Lp	1	1	3.935	6.673	4.499	53.5675
174		Lornoxicam	CN1C(=C(O)c2sc(Cl)cc2S1(=O)=O)C(=O)Nc3ccccn3	H	100	D. Newby, A.. A. Freitas , T. Ghafourian. Eur. J. Med. Chem. 90 (2015) 751-65	A	2.34	2.563	1.133	-0.223	-1.43	1.924	0.717	2	7		0		0	0	2.979	2.756	1.549	46.4775
175		Mibefradil	C(=O)(O[C@]1([C@H](c2c(cc(F)cc2)CC1)C(C)C)CCN(CCCc3nc4c(cccc4)[nH]3)C)COC	H	69	D. Newby, A.. A. Freitas , T. Ghafourian. Eur. J. Med. Chem. 90 (2015) 751-65	B	6.22	5.325	3.183	0.895	-2.142	4.939	1.902	1	6	Lp	1	Lp	1	0	6.606	7.501	4.464	70.8057
176		Milnacipran	CCN(CC)C(=O)[C@@]1(C[C@@H]1CN)c2ccccc2	H	84	D. Newby, A.. A. Freitas , T. Ghafourian. Eur. J. Med. Chem. 90 (2015) 751-65	B	1.91	1.795	2.116	0.115	0.321	0.001	0.207	2	3		0		0	0	3.476	3.819	4.025	61.59
177		naratriptan	CNS(=O)(=O)CCc1ccc2[nH]cc(C3CCN(C)CC3)c2c1	H	70	D. Newby, A.. A. Freitas , T. Ghafourian. Eur. J. Med. Chem. 90 (2015) 751-65	B	1.7	2.244	1.171	-0.544	-1.073	-0.22	-0.749	2	5		0		0	0	4.164	3.18	1.593	55.9117
178		Nebivolol	OC(CNCC(O)C1CCc2cc(F)ccc2O1)C3CCc4cc(F)ccc4O3	H	oral	https://go.drugbank.com/drugs/DB04861	B	3.5	3.405	2.865	0.095	-0.54	2.804	2.169	3	5		0		0	0	4.101	4.196	3.561	67.575
179		Pivagabine	CC(C)(C)C(=O)NCCCC(=O)O	H	oral	https://go.drugbank.com/drugs/DB12951	A	0.56	0.979	0.626	-0.419	-0.353	-0.377	-0.311	2	4		0		0	0	1.916	0.743	0.941	37.448
180		pramipexol	Nc1sc2C[C@H](CCc2n1)(NCCC)	H	90	D. Newby, A.. A. Freitas , T. Ghafourian. Eur. J. Med. Chem. 90 (2015) 751-65	B	1.16	1.633	1.207	-0.473	-0.426	-0.965	-0.918	3	3		0		0	0	2.774	1.355	1.496	52.8325
181		quetiapine	OCCOCCN1CCN(CC1)C2=Nc3ccccc3Sc4ccccc24	H	73	D. Newby, A.. A. Freitas , T. Ghafourian. Eur. J. Med. Chem. 90 (2015) 751-65	B	4.21	2.701	2.222	1.509	-0.479	3.442	1.454	1	5		0		0	0	3.469	4.978	2.99	63.92
182		Reboxetine	CCOc1ccccc1OC(C2CNCCO2)c3ccccc3	H	100	D. Newby, A.. A. Freitas , T. Ghafourian. Eur. J. Med. Chem. 90 (2015) 751-65	B	3.26	2.978	2.233	0.282	-0.745	2.659	1.632	1	4		0		0	0	3.579	3.861	2.834	62.68
183		Rivastigmin	CCN(C)C(=O)Oc1cccc(c1)[C@H](C)N(C)C	H	98	D. Newby, A.. A. Freitas , T. Ghafourian. Eur. J. Med. Chem. 90 (2015) 751-65	B	2.1	2.402	2.424	-0.302	0.022	0.681	1.005	0	4		0		0	0	3.821	3.519	3.843	50.068
184		tolcapone	C(=O)(c1cc([N](=O)=O)c(c(O)c1)O)c2ccc(cc2)C	M	rapidly absorbed	https://go.drugbank.com/drugs/DB00323	A	3.21	3.655	2.912	-0.445	-0.743	0.85	0.552	2	6		0		0	0	6.015	5.57	5.272	39.0357
185		Meloxicam	CN1C(=C(O)c2ccccc2S1(=O)=O)C(=O)Nc3ncc(C)s3	H	90	D. Newby, A.. A. Freitas , T. Ghafourian. Eur. J. Med. Chem. 90 (2015) 751-65	A	2.28	2.128	0.865	0.152	-1.263	1.974	0.559	2	7		0		0	0	2.434	2.586	1.171	43.9263
186		Olanzapine	CN1CCN(CC1)C2=Nc3ccccc3Nc4sc(C)cc24	H	100	D. Newby, A.. A. Freitas , T. Ghafourian. Eur. J. Med. Chem. 90 (2015) 751-65	B	4.02	3.047	2.705	0.973	-0.342	2.815	1.5	1	4		0		0	0	4.252	5.225	3.91	62.488
187		ropinirole	O=C1Nc2cccc(c2C1)CCN(CCC)CCC	H	98	D. Newby, A.. A. Freitas , T. Ghafourian. Eur. J. Med. Chem. 90 (2015) 751-65	B	2.8	3.288	2.634	-0.488	-0.654	0.797	0.631	1	3		0		0	0	5.291	4.803	4.637	65.095
188		Sertindole	Fc1ccc(cc1)n2cc(C3CCN(CCN4CCNC4=O)CC3)c5cc(Cl)ccc25	H	oral	https://go.drugbank.com/drugs/DB06144	B	5.06	4.259	4.103	0.801	-0.156	4.302	3.345	1	5		0	Lp	1	0	5.017	5.818	4.861	73.4917
189		Talipexole	Nc1nc2CCN(CC=C)CCc2s1	H	oral	Plosker, G.L., Benfield, P. . CNS Drugs 7, 410–416 (1997	B	1.13	1.066	1.111	0.064	0.045	0.182	0.163	2	3		0		0	0	2.014	2.078	2.059	52.33
190		Zafirlukast	COc1cc(ccc1Cc2cn(C)c3ccc(NC(=O)OC4CCCC4)cc23)C(=O)NS(=O)(=O)c5ccccc5C	H	rapidly absorbed	https://go.drugbank.com/drugs/DB00549	A	7.09	5.684	3.226	1.406	-2.458	6.691	2.827	2	9	Lp/Mw	2	Lp/Mw	2	1	6.083	7.489	3.625	57.569
191		Erdosteine	OC(=O)CSCC(=O)NC1CCSC1=O	H	oral	https://go.drugbank.com/drugs/DB05057	A	-0.66	0.028	-0.967	-0.688	-0.995	-1.801	-2.108	2	5		0		0	0	-1.057	-3.121	-4.042	41.5517
192		Fasudil	O=S(=O)(N1CCCNCC1)c2cccc3cnccc23	H	absorbed from GI	M. Lu , B. Tao ,Clinical Pharmacology & Therapeutics (2004) 75, P6–P6;	B	1.04	0.785	0.691	0.255	-0.094	-0.055	-0.404	1	5		0		0	0	1.26	2.025	0.978	48.5617
193		Glimepiride	CCC1=C(C)CN(C(=O)NCCc2ccc(cc2)S(=O)(=O)NC(=O)N[C@@H]3CC[C@@H](C)CC3)C1=O	H	100	D. Newby, A.. A. Freitas , T. Ghafourian. Eur. J. Med. Chem. 90 (2015) 751-65	A	4.16	3.028	2.675	1.132	-0.353	4.075	2.59	3	9		0		0	0	3.113	4.245	2.76	49.063
194		Itopride	COc1ccc(cc1OC)C(=O)NCc2ccc(OCCN(C)C)cc2	M	60	https://go.drugbank.com/drugs/DB04924	B	2.72	3.193	2.155	-0.473	-1.038	1.579	1.014	1	6		0		0	0	4.334	3.861	3.296	51.2057
195		Seratrodast	CC1=C(C)C(=O)C(=C(C)C1=O)C(CCCCCC(=O)O)c2ccccc2	H	oral	Samara, E.E., Qian, J.Clin. Drug Invest. 14, 494–501 (1997)	A	4.87	3.865	2.615	1.005	-1.25	4.01	1.755	1	4		0		0	0	4.725	5.73	3.475	70.89
196		Spirapril	CCOC(=O)[C@H](CCc1ccccc1)N[C@@H](C)C(=O)N2CC3(C[C@H]2C(=O)O)SCCS3	H	60	D. Newby, A.. A. Freitas , T. Ghafourian. Eur. J. Med. Chem. 90 (2015) 751-65	A	1.27	1.472	1.265	-0.202	-0.207	1.139	1.134	2	7		0		0	0	1.603	1.401	1.396	58.3275
197		Actarit	CC(=O)Nc1ccc(CC(=O)O)cc1	H	oral	S. Nagaoka, M. Ohno & Y. Ishigatsubo (2002) Modern Rheumatology, 12:2, 118	A	0.43	0.861	0.925	-0.431	0.064	-0.999	-0.504	2	4		0		0	0	1.154	-0.139	1.346	38.64
198		Dexibuprofen	CC(C)Cc1ccc(cc1)[C@H](C)C(=O)O	H	well absorbed	https://go.drugbank.com/drugs/DB09213	A	3.68	3.646	2.824	0.034	-0.822	2.678	1.822	1	2		0		0	0	4.648	4.682	3.826	68.7633
199		Epinastine	NC1=NCC2N1c3ccccc3Cc4ccccc24	L	40 *	https://go.drugbank.com/drugs/DB00751	B	3.51	1.994	3.198	1.516	1.204	0.842	0.53	2	3		0		0	0	3.314	6.178	5.866	62.33
200		fluvastatin	CC(C)n1c2c(cccc2)c(c2ccc(F)cc2)c1C=C[C@H](C[C@H](CC(O)=O)(O))(O)	H	100	D. Newby, A.. A. Freitas , T. Ghafourian. Eur. J. Med. Chem. 90 (2015) 751-65	A	4.05	3.767	2.476	0.283	-1.291	3.153	1.579	3	5		0		0	0	4.664	4.947	3.373	68.58
201		Losartan	CCCCc1nc(Cl)c(CO)n1Cc2ccc(cc2)c3ccccc3c4nnn[nH]4	H	80	D. Newby, A.. A. Freitas , T. Ghafourian. Eur. J. Med. Chem. 90 (2015) 751-65	A	4.06	3.716	3.667	0.344	-0.049	2.708	2.315	2	7		0		0	0	5.068	5.412	5.019	52.865
202		Mirtazapine	CN1CCN2C(C1)c3ccccc3Cc4cccnc24	H	80	D. Newby, A.. A. Freitas , T. Ghafourian. Eur. J. Med. Chem. 90 (2015) 751-65	B	3.33	2.659	2.709	0.671	0.05	2.953	2.332	0	3		0		0	0	3.036	3.707	3.086	66.34
203		Mofezolac	COc1ccc(cc1)c2noc(CC(=O)O)c2c3ccc(OC)cc3	H	rapidly absorbed	https://adisinsight.springer.com/drugs/800000985	A	3.11	3.257	1.926	-0.147	-1.331	1.077	-0.107	1	6		0		0	0	5.29	5.143	3.745	48.4786
204		Pirmenol	C[C@@H]1CCC[C@H](C)N1CCCC(O)(c2ccccc2)c3ccccn3	H	95	D. Newby, A.. A. Freitas , T. Ghafourian. Eur. J. Med. Chem. 90 (2015) 751-65	B	3.44	3.57	3.174	-0.13	-0.396	1.018	0.752	1	3		0		0	0	5.992	5.862	5.596	84.625
205		Quinagolide	CCCN1C[C@H](C[C@@H]2Cc3c(O)cccc3C[C@@H]12)NS(=O)(=O)N(CC)CC	H	100	D. Newby, A.. A. Freitas , T. Ghafourian. Eur. J. Med. Chem. 90 (2015) 751-65	B	3.74	2.561	2.745	1.179	0.184	3.199	2.204	2	6		0		0	0	3.102	4.281	3.286	56.51
206		Venlafaxine	COc1ccc(cc1)C(CN(C)C)C2(O)CCCCC2	H	95	D. Newby, A.. A. Freitas , T. Ghafourian. Eur. J. Med. Chem. 90 (2015) 751-65	B	3.26	3.12	2.561	0.14	-0.559	1.714	1.015	1	3		0		0	0	4.666	4.806	4.107	69.3525
207		amlodipine	Clc1ccccc1C2/C(C(=O)OC)=C(/C)N/C(COCCN)=C2/C(=O)OCC	H	95	D. Newby, A.. A. Freitas , T. Ghafourian. Eur. J. Med. Chem. 90 (2015) 751-65	B	3.65	3.038	0.829	0.612	-2.209	1.986	-0.835	3	7		0		0	0	4.702	5.314	0.823	51.1125
208		amoxicillin	O=C1N2C(SC(C)(C)[C@@H]2(C(O)=O))[C@@H]1(NC(=O)[C@@H](c1ccc(O)cc1)(N))	H	92	D. Newby, A.. A. Freitas , T. Ghafourian. Eur. J. Med. Chem. 90 (2015) 751-65	Z	-1.87	-1.944	0.175	0.074	2.119	-1.878	0.167	5	8		0		0	0	-5.84	-5.618	0.183	40.6
209		betaxolol	O(CC(O)CNC(C)C)c1ccc(cc1)CCOCC1CC1	H	90	D. Newby, A.. A. Freitas , T. Ghafourian. Eur. J. Med. Chem. 90 (2015) 751-65	B	2.32	2.946	1.991	-0.626	-0.955	0.022	-0.307	2	4		0		0	0	5.244	4.618	3.675	61.488
210		bumetanide	O=S(=O)(N)c1c(Oc2ccccc2)c(NCCCC)cc(c1)C(O)=O	H	96	D. Newby, A.. A. Freitas , T. Ghafourian. Eur. J. Med. Chem. 90 (2015) 751-65	A	3.37	2.961	0.761	0.409	-2.2	1.904	-0.705	4	7		0		0	0	4.427	4.836	0.817	45.5525
211		chlorambucil	O=C(O)CCCc1ccc(cc1)N(CC[Cl])CC[Cl]	H	100	D. Newby, A.. A. Freitas , T. Ghafourian. Eur. J. Med. Chem. 90 (2015) 751-65	A	3.63	3.258	3.026	0.372	-0.232	2.717	2.113	1	3		0		0	0	4.171	4.543	3.939	76.05
212		chloroquine	[Cl]c1cc2c(cc1)c(ccn2)NC(C)CCCN(CC)CC	H	100	D. Newby, A.. A. Freitas , T. Ghafourian. Eur. J. Med. Chem. 90 (2015) 751-65	B	5.06	5.113	3.123	-0.053	-1.99	2.365	0.428	1	3	Lp	1	Lp	1	0	7.808	7.755	5.818	79.97
213		clonidine	Clc1cccc(Cl)c1\N=C/1\NCCN\1	H	95	D. Newby, A.. A. Freitas , T. Ghafourian. Eur. J. Med. Chem. 90 (2015) 751-65	B	1.73	1.882	2.66	-0.152	0.778	1.255	2.185	2	3		0		0	0	2.357	2.205	3.135	57.525
214		diflunisal	O=C(O)c1cc(ccc1O)c1c(F)cc(F)cc1	H	100	D. Newby, A.. A. Freitas , T. Ghafourian. Eur. J. Med. Chem. 90 (2015) 751-65	A	4.4	4.441	3.587	-0.041	-0.854	1.993	1.18	2	3		0		0	0	6.848	6.807	5.994	62.55
215		diphenhydramine	O(CCN(C)C)C(c1ccccc1)c2ccccc2	H	72	D.F. Veber, S.R. Johnson, et al Journal of Medicinal Chemistry 45 (2002) 2615-2623	B	3.54	3.357	3.262	0.183	-0.095	2.262	1.984	0	2		0		0	0	4.635	4.818	4.54	85.12
216		disopyramide	O=C(N)C(CCN(C(C)C)C(C)C)(c1ccccc1)c1ncccc1	H	95	D. Newby, A.. A. Freitas , T. Ghafourian. Eur. J. Med. Chem. 90 (2015) 751-65	B	2.58	2.555	2.473	0.025	-0.082	0.145	0.038	2	4		0		0	0	4.99	5.015	4.908	67.896
217		dofetilide	S(=O)(=O)(Nc1ccc(cc1)CCN(CCOc1ccc(NS(=O)(=O)C)cc1)C)C	H	100	D. Newby, A.. A. Freitas , T. Ghafourian. Eur. J. Med. Chem. 90 (2015) 751-65	Z	1.99	1.733	1.143	0.257	-0.59	1.572	0.725	2	8		0		0	0	2.151	2.408	1.561	49.0633
218		gemfibrozil	O=C(O)C(C)(C)CCCOc1c(C)ccc(C)c1	H	100	D. Newby, A.. A. Freitas , T. Ghafourian. Eur. J. Med. Chem. 90 (2015) 751-65	A	4.16	3.996	2.776	0.164	-1.22	3.479	2.095	1	3		0		0	0	4.677	4.841	3.457	62.585
219		glipizide	O=S(NC(=O)NC1CCCCC1)(=O)c1ccc(cc1)CCNC(=O)c1ncc(C)nc1	H	100	D. Newby, A.. A. Freitas , T. Ghafourian. Eur. J. Med. Chem. 90 (2015) 751-65	A	2.57	2.139	1.517	0.431	-0.622	2.432	1.379	3	9		0		0	0	2.277	2.708	1.655	44.55
220		glyburide	O=S(NC(=O)NC1CCCCC1)(=O)c1ccc(cc1)CCNC(=O)c1c(OC)ccc([Cl])c1	H	100	D. Newby, A.. A. Freitas , T. Ghafourian. Eur. J. Med. Chem. 90 (2015) 751-65	A	4.24	4.319	3.437	-0.079	-0.882	4.145	3.342	3	8		0		0	0	4.414	4.335	3.532	54.8889
221		doxyciclin	O=C1[C@@]2(C([C@@H](C(O)=C1C(N)=O)(N(C)C))[C@H](C3C(=C2O)C(=O)c4c(O)cccc4[C@@H]3(C))(O))(O)	H	93	D.F. Veber, S.R. Johnson, et al Journal of Medicinal Chemistry 45 (2002) 2615-2623	Z	-0.6	-0.628	-0.875	0.028	-0.247	-0.724	-0.999	7	10	HD	1	HD	1	1	-2.008	-1.924	-2.749	40.4
222		ibuprofen	O=C(O)C(C)c1ccc(CC(C)C)cc1	H	80	D.F. Veber, S.R. Johnson, et al Journal of Medicinal Chemistry 45 (2002) 2615-2623	A	3.68	3.646	2.824	0.034	-0.822	2.678	1.822	1	2		0		0	0	4.648	4.682	3.826	68.7667
223		infomethacin	Cc1n(C(=O)c2ccc([Cl])cc2)c2ccc(OC)cc2c1CC(O)=O	H	98	D.F. Veber, S.R. Johnson, et al Journal of Medicinal Chemistry 45 (2002) 2615-2623	A	4.18	4.025	2.714	0.155	-1.311	2.528	1.062	1	5		0		0	0	5.677	5.832	4.366	59.6333
224		ketoprofen	O=C(c1ccccc1)c1cc(C(C)C(O)=O)ccc1	H	95	D. Newby, A.. A. Freitas , T. Ghafourian. Eur. J. Med. Chem. 90 (2015) 751-65	A	2.76	2.929	2.968	-0.169	0.039	1.416	1.624	1	3		0		0	0	4.273	4.104	4.312	63.575
225		ketorolac	O=C(c1ccccc1)c1n2c(cc1)C(C(O)=O)CC2	H	100	D.F. Veber, S.R. Johnson, et al Journal of Medicinal Chemistry 45 (2002) 2615-2623	A	1.62	2.316	1.596	-0.696	-0.72	-0.149	-0.173	1	4		0		0	0	4.085	3.091	3.019	51.06
226		methadone	O=C(CC)C(CC(C)N(C)C)(c1ccccc1)c1ccccc1	H	80	D. Newby, A.. A. Freitas , T. Ghafourian. Eur. J. Med. Chem. 90 (2015) 751-65	B	4.17	3.855	4.103	0.315	0.248	2.16	2.093	0	2		0		0	0	5.865	6.18	6.113	103.147
227		metoclopramide	O=C(NCCN(CC)CC)c1c(OC)cc(N)c([Cl])c1	H	88	D. Newby, A.. A. Freitas , T. Ghafourian. Eur. J. Med. Chem. 90 (2015) 751-65	B	2.23	2.322	2.496	-0.092	0.174	0.561	0.827	3	5		0		0	0	3.991	3.899	4.165	49.9667
228		mexiletine	NC(C)COc1c(C)cccc1C	H	98	D. Newby, A.. A. Freitas , T. Ghafourian. Eur. J. Med. Chem. 90 (2015) 751-65	B	2.57	2.289	2.224	0.281	-0.065	0.908	0.562	2	2		0		0	0	3.951	4.232	3.886	59.7667
229		moxalactam	O=C1[C@](C2N1C(C(O)=O)=C(CO2)CSc1n(C)nnn1)(NC(=O)[C@H](C(O)=O)(c1ccc(O)cc1))(OC)	H	rapidly absorbed	https://go.drugbank.com/drugs/DB04570	A	-0.76	-0.468	0.353	-0.292	0.821	-3.703	-2.59	4	15	Mw/HA	2	Mw/HA	2	2	-4.347	-5.223	-1.884	32.4062
230		N-acetylprocainamide	O=C(NCCN(CC)CC)c1ccc(NC(C)=O)cc1	H	83	D.F. Veber, S.R. Johnson, et al Journal of Medicinal Chemistry 45 (2002) 2615-2623	B	1.64	1.542	1.769	0.098	0.227	-0.037	0.092	2	5		0		0	0	2.949	3.243	3.446	46.2333
231		naproxen	O=C(O)[C@H](c1cc2ccc(OC)cc2cc1)(C)	H	100	D. Newby, A.. A. Freitas , T. Ghafourian. Eur. J. Med. Chem. 90 (2015) 751-65	A	2.82	3.21	2.352	-0.39	-0.858	1.666	1.198	1	3		0		0	0	4.364	3.974	3.506	57.575
232		nizatidine	[O-][N+](=O)C=C(NC)NCCSCc1nc(CN(C)C)sc1	H	95	D. Newby, A.. A. Freitas , T. Ghafourian. Eur. J. Med. Chem. 90 (2015) 751-65	B	-0.2	0.194	0.898	-0.394	0.704	-0.626	0.472	2	7		0		0	0	0.156	-1.026	1.324	41.4375
233		enalapril	CCOC(=O)C(CCC1=CC=CC=C1)NC(C)C(=O)N2CCCC2C(O)=O	M	63	D. Newby, A.. A. Freitas , T. Ghafourian. Eur. J. Med. Chem. 90 (2015) 751-65	A	0.887	0.395	0.823	0.492	0.428	0.778	0.714	2	7		0		0	0	0.504	0.996	0.932	47.05
234		haloperidol	OC1(CCN(CCCC(=O)C2=CC=C(F)C=C2)CC1)C3=CC=C(Cl)C=C3	H	100	D. Newby, A.. A. Freitas , T. Ghafourian. Eur. J. Med. Chem. 90 (2015) 751-65	B	3.849	3.896	4.006	-0.047	0.11	2.937	3.094	1	3		0		0	0	4.808	4.761	4.918	93.975
235		Burimamide	C(=S)(NCCCCc1nc[nH]c1)NC	H			B	0.336	0.507	0.137	-0.171	-0.37	-0.155	-0.354	3	4		0		0	0	0.998	0.517	-0.08	42.464
236		amantadine	NC12CC3CC(CC(C3)C1)C2	H	90	D. Newby, A.. A. Freitas , T. Ghafourian. Eur. J. Med. Chem. 90 (2015) 751-65	B	2	2.288	2.502	-0.288	0.214	-0.57	-0.068	2	1		0		0	0	4.294	3.43	4.936	75.6
237		captopril	O=C(O)[C@H]1N(C(=O)[C@H](C)CS)CCC1	H	84	D. Newby, A.. A. Freitas , T. Ghafourian. Eur. J. Med. Chem. 90 (2015) 751-65	A	0.89	0.708	0.234	0.182	-0.474	-0.895	-1.551	1	4		0		0	0	0.339	0.885	-1.083	43.458
238		dicloxacilin	O=C1N2C(SC(C)(C)[C@@H]2(C(O)=O))[C@@H]1(NC(=O)c1c(noc1C)c1c([Cl])cccc1[Cl])	H	68	D.F. Veber, S.R. Johnson, et al Journal of Medicinal Chemistry 45 (2002) 2615-2623	A	2.98	3.142	2.798	-0.162	-0.344	0.862	0.68	2	8		0		0	0	5.26	5.098	4.916	52.2556
239		fluoxetine	CNCCC(OC1=CC=C(C=C1)C(F)(F)F)C2=CC=CC=C2	H	80	D. Newby, A.. A. Freitas , T. Ghafourian. Eur. J. Med. Chem. 90 (2015) 751-65	B	4.57	4.388	4.153	0.182	-0.235	2.207	1.79	1	2		0		0	1	6.751	6.933	6.516	103.1
240		granisetron	CN1C2CCCC1CC(C2)NC(=O)C3=N[N](C)C4=C3C=CC=C4	H	100	D. Newby, A.. A. Freitas , T. Ghafourian. Eur. J. Med. Chem. 90 (2015) 751-65	B	1.86	2.203	2.674	-0.343	0.471	0.178	0.992	1	5		0		0	0	3.885	3.542	4.356	52.0667
241		ondansetron	O=C1c2c(n(C)c3c2cccc3)CCC1Cn1c(C)ncc1	H	100	D. Newby, A.. A. Freitas , T. Ghafourian. Eur. J. Med. Chem. 90 (2015) 751-65	B	2.72	1.944	1.981	0.776	0.037	2.535	1.796	0	4		0		0	0	2.129	2.905	2.166	58.68
242		phenobarbital	O=C1C(c2ccccc2)(CC)C(=O)NC(=O)N1	H	100	D. Newby, A.. A. Freitas , T. Ghafourian. Eur. J. Med. Chem. 90 (2015) 751-65	A	1.36	1.628	1.185	-0.268	-0.443	1.356	1.181	2	5		0		0	0	1.632	1.364	1.189	38.7
243		phenylbutazone	O=C1N(c2ccccc2)N(C(=O)C1CCCC)c1ccccc1	H	98	D. Newby, A.. A. Freitas , T. Ghafourian. Eur. J. Med. Chem. 90 (2015) 751-65	A	3.38	3.199	3.699	0.181	0.5	2.441	2.76	0	4		0		0	0	4.138	4.319	4.638	61.68
244		pindolol	OC(CNC(C)C)COc1c2c(ccc1)[nH]cc2	H	90	D. Newby, A.. A. Freitas , T. Ghafourian. Eur. J. Med. Chem. 90 (2015) 751-65	B	1.67	1.971	0.828	-0.301	-1.143	-0.302	-1.144	3	4		0		0	0	3.941	3.038	0.512	49.66
245		probenecid	O=S(N(CCC)CCC)(=O)c1ccc(C(O)=O)cc1	H	100	D. Newby, A.. A. Freitas , T. Ghafourian. Eur. J. Med. Chem. 90 (2015) 751-65	A	3.37	2.679	1.573	0.691	-1.106	1.583	-0.214	1	5		0		0	0	4.466	5.157	2.932	47.5667
246		procainamide	O=C(NCCN(CC)CC)c1ccc(N)cc1	H	83	D. Newby, A.. A. Freitas , T. Ghafourian. Eur. J. Med. Chem. 90 (2015) 751-65	B	1.42	1.048	1.717	0.372	0.669	-0.356	-0.059	3	4		0		0	0	1.368	2.484	3.375	47.06
247		protriptylline	CNCCCC1c2c(cccc2)C=Cc2c1cccc2	H	85	D. Newby, A.. A. Freitas , T. Ghafourian. Eur. J. Med. Chem. 90 (2015) 751-65	B	4.46	4.693	4.141	-0.233	-0.552	1.856	1.537	1	1		0		0	0	7.297	7.064	6.745	131.7
248		pseudoephedrine	C[C@@H]([C@H](c1ccccc1)(O))(NC)	H	100	D. Newby, A.. A. Freitas , T. Ghafourian. Eur. J. Med. Chem. 90 (2015) 751-65	B	0.89	1.173	1.664	-0.283	0.491	-1.005	-0.231	2	2		0		0	0	1.624	0.775	3.097	55.0667
249		qunidine	C=C[C@H]1(CN2[C@@H](C(O)c3c4c(ncc3)ccc(OC)c4)(CC1CC2))	H	80	D.F. Veber, S.R. Johnson, et al Journal of Medicinal Chemistry 45 (2002) 2615-2623	B	2.79	2.653	2.192	0.137	-0.461	2.13	1.532	1	4		0		0	0	3.313	3.45	2.852	64.88
250		quinine	C=C[C@H]1(CN2[C@H](C(O)c3c4c(ncc3)ccc(OC)c4)(CC1CC2))	H	76	D.F. Veber, S.R. Johnson, et al Journal of Medicinal Chemistry 45 (2002) 2615-2623	B	2.79	2.653	2.192	0.137	-0.461	2.13	1.532	1	4		0		0	0	3.313	3.45	2.852	64.88
251		Risperidone	O=C1N2C(CCCC2)=NC(C)=C1CCN1CCC(CC1)c1noc2cc(F)ccc12	H	97	D. Newby, A.. A. Freitas , T. Ghafourian. Eur. J. Med. Chem. 90 (2015) 751-65	B	2.58	3.23	3.054	-0.65	-0.176	2.044	2.518	0	6		0		0	0	3.766	3.116	3.59	58.6429
252		sulfadiazine	O=S(Nc1ncccn1)(=O)c1ccc(N)cc1	H	100	D. Newby, A.. A. Freitas , T. Ghafourian. Eur. J. Med. Chem. 90 (2015) 751-65	A	0.1	0.09	0.487	0.01	0.397	0.074	0.461	3	6		0		0	0	0.116	0.126	0.513	35.7571
253		sulfamethoxazole	O=S(Nc1noc(C)c1)(=O)c1ccc(N)cc1	H	100	D. Newby, A.. A. Freitas , T. Ghafourian. Eur. J. Med. Chem. 90 (2015) 751-65	A	0.56	0.799	0.565	-0.239	-0.234	0.476	0.481	3	6		0		0	0	0.883	0.644	0.649	36.1857
254		sulfinpyrazole	O=C1N(c2ccccc2)N(c2ccccc2)C(=O)C1CCS(=O)c1ccccc1	H	100	D.F. Veber, S.R. Johnson, et al Journal of Medicinal Chemistry 45 (2002) 2615-2623	A	1.66	2.133	3.771	-0.473	1.638	-0.044	2.067	0	5		0		0	0	3.837	3.276	5.475	67.4167
255		sulfisoxazole	O=S(c1ccc(N)cc1)(=O)Nc1c(C)c(C)no1	H	95	D. Newby, A.. A. Freitas , T. Ghafourian. Eur. J. Med. Chem. 90 (2015) 751-65	A	0.22	1.14	0.856	-0.92	-0.284	-0.266	0.37	3	6		0		0	0	1.626	0.174	1.342	38.1857
256		tamsulosine	NS(=O)(=O)c1c(OC)ccc(c1)C[C@H](NCCOc1c(OCC)cccc1)(C)	H	100	D.F. Veber, S.R. Johnson, et al Journal of Medicinal Chemistry 45 (2002) 2615-2623	B	2.17	2.587	1.724	-0.417	-0.863	1.532	1.086	3	7		0		0	0	3.225	2.808	2.362	51.0625
257		tocainide	O=C(C(C)N)Nc1c(C)cccc1C	H	100	D. Newby, A.. A. Freitas , T. Ghafourian. Eur. J. Med. Chem. 90 (2015) 751-65	B	0.26	0.805	1.704	-0.545	0.899	-0.36	1.084	3	3		0		0	0	1.425	0.16	2.324	48.075
258		tolbutamide	O=S(NC(=O)NCCCC)(=O)c1ccc(C)cc1	H	90	D. Newby, A.. A. Freitas , T. Ghafourian. Eur. J. Med. Chem. 90 (2015) 751-65	A	2.5	2.273	1.845	0.227	-0.428	2.151	1.496	2	5		0		0	0	2.622	2.849	2.194	45.05
259		tolcapone	[O-][N+](=O)c1cc(cc(O)c1O)C(=O)c1ccc(C)cc1	H	60	D.F. Veber, S.R. Johnson, et al Journal of Medicinal Chemistry 45 (2002) 2615-2623	A	3.25	3.655	2.912	-0.405	-0.743	0.89	0.552	2	6		0		0	0	6.015	5.61	5.272	39.0286
260		tolterodine	CC(C)N(C(C)C)CCC[C@@H](c1cc(C)ccc1O)(c1ccccc1)	H	77	D. Newby, A.. A. Freitas , T. Ghafourian. Eur. J. Med. Chem. 90 (2015) 751-65	B	5.24	5.11	4.884	0.13	-0.226	2.576	2.22	1	2	Lp	1	Lp	1	1	7.774	7.904	7.548	113.167
261		valproic acid	O=C(O)C(CCC)CCC	H	100	D.F. Veber, S.R. Johnson, et al Journal of Medicinal Chemistry 45 (2002) 2615-2623	A	2.98	2.653	1.654	0.327	-0.999	2.253	0.927	1	2		0		0	0	3.38	3.707	2.381	48.0667
262		warfarin	O=C1C(C(CC(C)=O)c2ccccc2)=C(O)c2ccccc2O1	H	97	D. Newby, A.. A. Freitas , T. Ghafourian. Eur. J. Med. Chem. 90 (2015) 751-65	A	2.9	3.283	2.332	-0.383	-0.951	2.326	1.758	1	4		0		0	0	3.857	3.474	2.906	61.66
263		penicillin v	O=C1N2C(SC(C)(C)[C@@H]2(C(O)=O))[C@@H]1(NC(=O)COc1ccccc1)	M	60	https://go.drugbank.com/drugs/DB00417	A	1.94	1.295	0.924	0.645	-0.371	-0.174	-1.19	2	7		0		0	0	1.771	3.706	0.658	43.8
264		loperamide	O=C(N(C)C)C(c1ccccc1)(c1ccccc1)CCN1CCC(CC1)(O)c1ccc([Cl])cc1	H	76	D. Newby, A.. A. Freitas , T. Ghafourian. Eur. J. Med. Chem. 90 (2015) 751-65	B	4.66	5.094	4.359	-0.434	-0.735	3.854	3.553	1	4	Lp	1		0	1	5.9	5.466	5.165	95.4
265		sotalol	O=S(=O)(C)Nc1ccc(cc1)C(O)CNC(C)C	H	95	D. Newby, A.. A. Freitas , T. Ghafourian. Eur. J. Med. Chem. 90 (2015) 751-65	B	0.23	-0.097	0.709	0.327	0.806	-0.642	-0.163	3	5		0		0	0	-1.163	-0.182	1.255	45.4
266		talinolol	O=C(NC1CCCCC1)Nc1ccc(cc1)OCC(O)CNC(C)(C)C	H	65	D. Newby, A.. A. Freitas , T. Ghafourian. Eur. J. Med. Chem. 90 (2015) 751-65	B	3.15	3	2.287	0.15	-0.713	0.976	0.113	4	6		0		0	0	5.174	5.324	4.461	51.9286
267		carvedilol	OC(CNCCOc1c(OC)cccc1)COc1c2c(ccc1)[nH]c3c2cccc3	H	80	D. Newby, A.. A. Freitas , T. Ghafourian. Eur. J. Med. Chem. 90 (2015) 751-65	B	4.04	3.935	1.729	0.105	-2.206	3.341	1.03	3	6		0		0	0	4.634	4.739	2.428	58.0714
268		practolol	O=C(C)Nc1ccc(cc1)OCC(O)CNC(C)C	H	95	D. Newby, A.. A. Freitas , T. Ghafourian. Eur. J. Med. Chem. 90 (2015) 751-65	B	0.75	0.881	1.193	-0.131	0.312	-1.256	-0.813	3	5		0		0	0	0.637	0.244	1.573	44.3833
269		methotrexate	O=C(N[C@H](C(O)=O)(CCC(O)=O))c1ccc(cc1)N(C)Cc1nc2c(N)nc(N)nc2nc1	H	70	D. Newby, A.. A. Freitas , T. Ghafourian. Eur. J. Med. Chem. 90 (2015) 751-65	A	-0.53	-1.114	-0.313	0.584	0.801	-1.906	-1.689	7	13	HD/HA	2	HD/HA	2	2	-4.718	-2.966	-2.315	32.4571
270		domperidone	O=C1N(c2c(N1)cc([Cl])cc2)C1CCN(CC1)CCCN1C(=O)Nc2c1cccc2	H	95	D. Newby, A.. A. Freitas , T. Ghafourian. Eur. J. Med. Chem. 90 (2015) 751-65	B	4.27	3.946	3.051	0.324	-0.895	3.235	2.016	2	7		0		0	0	4.981	5.305	4.086	53.2375
271		sertraline	[Cl]c1cc(ccc1[Cl])[C@H]1(c2c(cccc2)[C@H](CC1)(NC))	H	86	D. Newby, A.. A. Freitas , T. Ghafourian. Eur. J. Med. Chem. 90 (2015) 751-65	B	5.35	4.955	4.757	0.395	-0.198	3.841	3.248	1	1		0	Lp	1	1	6.464	6.859	6.266	153.1
272		flecainide	O=C(NCC1NCCCC1)c1c(OCC(F)(F)F)ccc(c1)OCC(F)(F)F	H	81	D. Newby, A.. A. Freitas , T. Ghafourian. Eur. J. Med. Chem. 90 (2015) 751-65	B	3.66	2.99	3.026	0.67	0.036	2	1.366	2	5		0		0	0	4.65	5.32	4.686	69.05
273		amitriptyline	CN(C)CCC=C1c2c(cccc2)CCc2c1cccc2	H	95	D. Newby, A.. A. Freitas , T. Ghafourian. Eur. J. Med. Chem. 90 (2015) 751-65	B	4.85	4.968	4.369	-0.118	-0.599	3.304	2.823	0	1		0		0	1	6.514	6.396	5.915	138.7
274		zomepirac	O=C(c1c(cc(n1C)CC(=O)O)C)c2ccc(Cl)cc2	H	100	D. Newby, A.. A. Freitas , T. Ghafourian. Eur. J. Med. Chem. 90 (2015) 751-65	A	2.94	3.11	2.114	-0.17	-0.996	1.101	0.275	1	4		0		0	0	4.949	4.779	3.953	58.34
275		terfenadine	OC(c1ccccc1)(c1ccccc1)C1CCN(CC1)CCCC(O)c1ccc(cc1)C(C)(C)C	H	100	D. Newby, A.. A. Freitas , T. Ghafourian. Eur. J. Med. Chem. 90 (2015) 751-65	B	6.07	5.623	4.944	0.447	-0.679	4.953	3.827	2	3	Lp	1	Lp	1	1	6.74	7.187	6.061	117.925
276		propafenone	O=C(CCc1ccccc1)c1c(OCC(O)CNCCC)cccc1	H	95	D. Newby, A.. A. Freitas , T. Ghafourian. Eur. J. Med. Chem. 90 (2015) 751-65	B	3.64	3.027	2.995	0.613	-0.032	1.713	1.068	2	4		0		0	0	4.954	5.567	4.922	68.28
277		hydroxyzine	[Cl]c1ccc(cc1)C(c1ccccc1)N1CCN(CCOCCO)CC1	H	80	D. Newby, A.. A. Freitas , T. Ghafourian. Eur. J. Med. Chem. 90 (2015) 751-65	B	4	2.994	2.634	1.006	-0.36	3.645	2.279	1	4		0		0	0	3.349	4.355	2.989	74.98
278		astemizole	Fc1ccc(cc1)Cn1c(nc2c1cccc2)NC1CCN(CC1)CCc1ccc(OC)cc1	H	100	D. Newby, A.. A. Freitas , T. Ghafourian. Eur. J. Med. Chem. 90 (2015) 751-65	B	6.09	5.544	4.556	0.546	-0.988	5.419	3.885	1	5	Lp	1	Lp	1	1	6.215	6.761	5.227	76.4333
279		ephedrine	O[C@H](c1ccccc1)([C@@H](NC)(C))	H	97	D. Newby, A.. A. Freitas , T. Ghafourian. Eur. J. Med. Chem. 90 (2015) 751-65	B	0.89	1.173	1.664	-0.283	0.491	-1.005	-0.231	2	2		0		0	0	1.624	0.775	3.097	55.0667
280		trimipramine	CC(CN(C)C)CN1c2c(cccc2)CCc2c1cccc2	H	80	D. Newby, A.. A. Freitas , T. Ghafourian. Eur. J. Med. Chem. 90 (2015) 751-65	B	5.44	5.2	4.104	0.24	-1.096	3.651	2.315	0	2	Lp	1	lp	1	0	6.989	7.229	5.893	98.1333
281		Procyclidine	OC(CCN1CCCC1)(C1CCCCC1)c1ccccc1	H	100	D. Newby, A.. A. Freitas , T. Ghafourian. Eur. J. Med. Chem. 90 (2015) 751-65	B	4.59	3.943	3.599	0.647	-0.344	2.781	1.79	1	2		0		0	0	5.752	6.399	5.408	95.8
282		acetohexamide	O=S(NC(=O)NC1CCCCC1)(=O)c1ccc(C(C)=O)cc1	H	80	D. Newby, A.. A. Freitas , T. Ghafourian. Eur. J. Med. Chem. 90 (2015) 751-65	A	2.25	2.247	1.661	0.003	-0.586	1.924	1.335	2	6		0		0	0	2.573	2.576	1.987	46.3429
283		furosemide	O=S(=O)(N)c1cc(C(O)=O)c(cc1[Cl])NCc1occc1	H	61	D. Newby, A.. A. Freitas , T. Ghafourian. Eur. J. Med. Chem. 90 (2015) 751-65	A	1.869	2.073	-0.568	-0.204	-2.641	0.391	-2.046	4	7		0		0	0	3.551	3.347	-3.182	41.3375
284		pirbuterol	Oc1ccc(nc1CO)C(O)CNC(C)(C)C	M	60	D. Newby, A.. A. Freitas , T. Ghafourian. Eur. J. Med. Chem. 90 (2015) 751-65	B	-0.432	0.093	0.193	-0.525	0.1	-1.988	-1.363	4	5		0		0	0	0.093	-1.296	-0.977	40.05
285		nortriptyline	CNCCC=C1c2c(cccc2)CCc2c1cccc2	H	100	D. Newby, A.. A. Freitas , T. Ghafourian. Eur. J. Med. Chem. 90 (2015) 751-65	B	4.32	4.458	4.141	-0.138	-0.317	2.076	1.897	1	1		0		0	0	6.702	6.564	6.385	131.7
286		Eltrombopag	CC1=CC=C(C=C1C)N2N=C(C)\C(=N\NC3=C(O)C(=CC=C3)C4=CC=CC(=C4)C(O)=O)C2=O	M	52	D. Newby, A.. A. Freitas , T. Ghafourian. Eur. J. Med. Chem. 90 (2015) 751-65	A	5.049	5.377	3.431	-0.328	-1.946	3.319	1.701	3	8	Lp	1	Lp	1	1	7.107	6.779	5.161	49.1667
287		Telmisartan	Cn1c(nc2c1cccc2)c1cc2c(c(C)c1)nc(CCC)n2Cc1ccc(cc1)c1c(C(O)=O)cccc1	M	50	D. Newby, A.. A. Freitas , T. Ghafourian. Eur. J. Med. Chem. 90 (2015) 751-65	A	7.463	5.804	3.959	1.659	-1.845	6.607	3.103	1	6	Lp/Mw	2	Lp/Mw	2	2	6.66	8.319	4.815	73.5143
288		clozapine	Clc1cc2N=C(N3CCN(CC3)C)c3c(Nc2cc1)cccc3	H	100	D. Newby, A.. A. Freitas , T. Ghafourian. Eur. J. Med. Chem. 90 (2015) 751-65	B	4.92	3.672	3.095	1.248	-0.577	4.243	2.418	1	4		0		0	0	4.349	5.597	3.772	65.366
289		codeine	CN1CCC23C4C1CC5=C2C(=C(C=C5)OC)OC3C(C=C4)O	H	95	D. Newby, A.. A. Freitas , T. Ghafourian. Eur. J. Med. Chem. 90 (2015) 751-65	B	0.98	1.614	2.169	-0.634	0.555	-0.272	0.917	1	4		0		0	0	2.866	1.688	3.421	59.874
290		atropine	O=C(C(CO)c1ccccc1)OC1CC2N(C)C(C1)CC2	H	94	D. Newby, A.. A. Freitas , T. Ghafourian. Eur. J. Med. Chem. 90 (2015) 751-65	B	1.3	1.749	1.801	-0.449	0.052	-0.504	-0.003	1	4		0		0	0	3.443	2.096	3.599	57.876
291		ranitidine	[O-][N+]( = O)C = C(NC)NCCSCc1ccc(o1)CN(C)C	M	57	D. Newby, A.. A. Freitas , T. Ghafourian. Eur. J. Med. Chem. 90 (2015) 751-65	B	0.67	0.664	1.169	0.006	0.505	0.099	0.598	2	7		0		0	0	1.235	1.241	1.74	39.3
292		albuterol	CC(C)(C)NCC(C1=CC(=C(C=C1)O)CO)O	M	50	D.F. Veber, S.R. Johnson, et al Journal of Medicinal Chemistry 45 (2002) 2615-2623	B	0.06	0.737	1.644	-0.677	0.907	-1.825	-0.241	4	4		0		0	0	0.326	-1.705	3.047	47.86
293		timolol	O[C@H](COc1c(nsn1)N1CCOCC1)(CNC(C)(C)C)	H	95	D. Newby, A.. A. Freitas , T. Ghafourian. Eur. J. Med. Chem. 90 (2015) 751-65	B	1.58	1.5932	0.005	-0.0132	-1.5882	-0.2462	-1.8212	2	7		0		0	0	2.9534	2.9138	-1.8112	39.55
294		Amiloride	N=C(N)NC(=O)c1nc([Cl])c(N)nc1N	M	50	D. Newby, A.. A. Freitas , T. Ghafourian. Eur. J. Med. Chem. 90 (2015) 751-65	B	-0.55	-0.06	-0.55	-0.49	-0.49	-0.76	-0.76	8	8	HD	1	HD	1	1	-0.39	-1.86	-1.86	25.5111
295		benazepril	O=C(O)CN1C(=O)[C@H](CCc2ccccc12)(N[C@@H](CCc1ccccc1)(C(=O)OCC))	M	50	D. Newby, A.. A. Freitas , T. Ghafourian. Eur. J. Med. Chem. 90 (2015) 751-65	A	2.044	1.57	1.726	0.474	0.156	1.572	1.254	2	7		0		0	0	2.042	2.516	2.198	53.0625
296		rosuvastatin	CC(C)c1nc(N(C)S(=O)(C)=O)nc(c2ccc(F)cc2)c1C=C[C@@H](C[C@H](CC(O)=O)(O))(O)	M	50	D. Newby, A.. A. Freitas , T. Ghafourian. Eur. J. Med. Chem. 90 (2015) 751-65	A	1.9	2.139	1.601	-0.239	-0.538	0.839	0.54	3	9		0		0	0	3.2	2.961	2.662	48.15
297		metformin	CN(C)C(=N)NC(N)=N	M	54	D. Newby, A.. A. Freitas , T. Ghafourian. Eur. J. Med. Chem. 90 (2015) 751-65	B	-0.236	-0.819	-0.329	0.583	0.49	-1.689	-1.782	5	5		0		0	0	-3.91	-2.161	-2.44	21.5333
298		clarithromycin	CN(C)[C@H]3C[C@@H](C)O[C@@H](O[C@@H]2[C@@H](C)[C@H](O[C@H]1C[C@@](C)(OC)[C@@H](O)[C@H](C)O1)[C@@H](C)C(=O)O[C@H](CC)[C@@](C)(O)[C@H](O)[C@@H](C)C(=O)[C@H](C)C[C@@]2(C)OC)[C@@H]3O	H	100	D. Newby, A.. A. Freitas , T. Ghafourian. Eur. J. Med. Chem. 90 (2015) 751-65	B	0.92	2.807	-0.37	-1.887	-3.177	-0.303	-1.593	4	14	Mw/HA	2	Mw/HA	2	2	4.03	1.537	-2.333	49.8647
299		meperidine	O=C(OCC)C1(CCN(C)CC1)c1ccccc1	H	100	D. Newby, A.. A. Freitas , T. Ghafourian. Eur. J. Med. Chem. 90 (2015) 751-65	B	2.23	2.383	2.116	-0.153	-0.267	0.621	0.507	0	3		0		0	0	3.992	3.839	3.725	61.825
300		fluvoxamine	FC(F)(F)c1ccc(cc1)/C(=N/OCCN)/CCCCOC	H	90	D. Newby, A.. A. Freitas , T. Ghafourian. Eur. J. Med. Chem. 90 (2015) 751-65	B	3.18	3.548	3.014	-0.368	-0.534	1.553	1.387	2	4		0		0	0	5.175	4.807	4.641	63.66
301		pimozide	O=C1N(c2ccccc2N1)C1CCN(CC1)CCCC(c1ccc(F)cc1)c1ccc(F)cc1	H	70	D. Newby, A.. A. Freitas , T. Ghafourian. Eur. J. Med. Chem. 90 (2015) 751-65	B	6.4	6.049	5.37	0.351	-0.679	5.449	4.419	1	4	Lp	1	Lp	1	1	7	7.351	6.321	92.32
302		diclofenac	OC(=O)Cc1c(cccc1)Nc1c([Cl])cccc1[Cl]	H	100	D. Newby, A.. A. Freitas , T. Ghafourian. Eur. J. Med. Chem. 90 (2015) 751-65	A	4.73	4.434	3.582	0.296	-0.852	3.099	1.951	2	3		0		0	0	6.065	6.361	5.213	74.05
303		Guanoxan	O1c2c(OCC1CNC(N)=N)cccc2	M	50	D. Newby, A.. A. Freitas , T. Ghafourian. Eur. J. Med. Chem. 90 (2015) 751-65	B	0.546	0.35	0.505	0.196	0.155	-1.428	-1.469	4	5		0		0	0	-0.924	-0.336	-0.459	34.5383
304		bopindolol	O=C(c1ccccc1)OC(CNC(C)(C)C)COc1c2c(ccc1)[nH]c(C)c2	H	well absorbed	Aellig, W. H.Current Opinion in Cardiology: 1988 , 3 - Issue - p S7-S12	B	4.98	4.597	2.502	0.383	-2.095	3.867	1.389	2	5		0		0	0	5.71	6.093	3.615	63.4167
305		salbutamol	CC(C)(C)NCC(C1=CC(=C(C=C1)O)CO)O	H	83	D. Newby, A.. A. Freitas , T. Ghafourian. Eur. J. Med. Chem. 90 (2015) 751-65	B	0.111	0.737	1.644	-0.626	0.907	-1.774	-0.241	4	4		0		0	0	0.326	-1.552	3.047	47.862
306		Lercanidipine	COC(=O)C1=C(C)NC(=C(C1c2cccc(c2)[N+](=O)[O-])C(=O)OC(C)(C)CN(C)CCC(c3ccccc3)c4ccccc4)C	L	44	D. Newby, A.. A. Freitas , T. Ghafourian. Eur. J. Med. Chem. 90 (2015) 751-65	B	5.24	7.235	3.95	-1.995	-3.285	4.502	3.212	1	9	Lp/Mw	2	Lp/Mw	2	1	7.973	5.978	4.688	61.174
307		zolmitriptan	CN(C)CCc1c[nH]c2ccc(C[C@H]3COC(=O)N3)cc12	H	91.5	D. Newby, A.. A. Freitas , T. Ghafourian. Eur. J. Med. Chem. 90 (2015) 751-65	B	1.29	2.546	1.414	-1.256	-1.132	-0.315	-0.191	2	5		0		0	0	4.151	2.265	2.637	47.8933
308		Frovatriptan	CN[C@@H]1CCc2[nH]c3ccc(cc3c2C1)C(=O)N	L	40	D. Newby, A.. A. Freitas , T. Ghafourian. Eur. J. Med. Chem. 90 (2015) 751-65	B	0.72	1.361	1.152	-0.641	-0.209	-1.533	-1.101	4	4		0		0	0	1.83	-0.093	1.203	48.662
309		Moexipril	CCOC(=O)[C@H](CCc1ccccc1)N[C@@H](C)C(=O)N2Cc3cc(OC)c(OC)cc3C[C@H]2C(=O)O	L	23	D. Newby, A.. A. Freitas , T. Ghafourian. Eur. J. Med. Chem. 90 (2015) 751-65	A	1.61	1.97	1.12	-0.36	-0.85	1.49	1	2	9		0		0	0	2.09	1.73	1.24	49.858
310		Tiludronate	OP(O)(=O)C(SC1=CC=C(Cl)C=C1)P(O)(O)=O	L	6 *	https://go.drugbank.com/drugs/DB01133	A	0.258	0.527	0.368	-0.269	-0.159	-1.484	-1.374	4	6		0		0	0	-0.161	-0.968	-0.638	45.5143
311		Lomitapide	FC(F)(F)c5ccc(cc5)-c1ccccc1C(=O)NC4CCN(CC4)CCCCC2(C(=O)NCC(F)(F)F)c3ccccc3-c6ccccc26	L	7 *	https://go.drugbank.com/drugs/DB08827	B	7.416	6.872	6.104	0.544	-0.768	7.052	5.74	2	5	Lp/Mw	2	Lp/Mw	2	2	7.236	7.78	6.468	115.62
312		Eprosartan	CCCCc1n(Cc2ccc(C(O)=O)cc2)c(cn1)C=C(C(O)=O)Cc1cccs1	L	15	D. Newby, A.. A. Freitas , T. Ghafourian. Eur. J. Med. Chem. 90 (2015) 751-65	A	5.054	3.433	2.128	1.621	-1.305	2.621	-0.305	2	6		0	Lp	1	0	5.866	7.487	3.951	60.6429
313		Aliskiren	O=C(N)C(C)(C)CNC(=O)[C@H](C(C)C)C[C@H](O)[C@@H](N)C[C@@H](C(C)C)Cc1cc(OCCCOC)c(OC)cc1	L	2.5	https://go.drugbank.com/drugs/DB09026	B	3.374	3.104	2.008	0.27	-1.096	1.723	0.357	6	9	Mw/HD	2	Mw/HD	2	2	4.755	5.025	3.659	55.176
314		Pranlukast	O=C1c2c(OC(=C1)c3[nH]nnn3)c(ccc2)NC(=O)c1ccc(cc1)OCCCCc1ccccc1	L	20	D. Newby, A.. A. Freitas , T. Ghafourian. Eur. J. Med. Chem. 90 (2015) 751-65	A	5.069	5.214	3.706	-0.145	-1.508	3.284	1.921	2	9	Lp	1	Lp	1	0	6.999	6.854	5.491	48.15
315		ceftriaxone	O=C1N2C([C@@H]1(NC(=O)C(=NOC)c3nc(N)sc3))SCC(=C2C(O)=O)CSC1=NC(=O)C(=O)NN1C	L	1	D. Newby, A.. A. Freitas , T. Ghafourian. Eur. J. Med. Chem. 90 (2015) 751-65	A	-0.602	-0.517	-0.259	-0.085	0.258	-1.713	-1.37	5	15	Mw/HA	2	Mw/HA	2	2	-2.662	-2.917	-1.888	34.6613
316		piperacillin	O=C1N2C(SC(C)(C)[C@@H]2(C(O)=O))[C@@H]1(NC(=O)[C@H](NC(=O)N1C(=O)C(=O)N(CC)CC1)(c1ccccc1))	L	0	D. Newby, A.. A. Freitas , T. Ghafourian. Eur. J. Med. Chem. 90 (2015) 751-65	A	1.697	0.673	0.391	1.024	-0.282	-0.348	-1.654	3	12	Mw/HA	2	Mw/HA	2	2	-0.026	3.046	-0.872	39.8115
317		sulpiride	O=S(=O)(N)c1cc(c(OC)cc1)C(=O)NCC2N(CC)CCC2	L	40	D. Newby, A.. A. Freitas , T. Ghafourian. Eur. J. Med. Chem. 90 (2015) 751-65	B	1.114	0.858	0.948	0.256	0.09	-0.457	-0.623	3	7		0		0	0	1.003	1.771	1.273	42.6788
318		atenolol	O=C(N)Cc1ccc(cc1)OCC(O)CNC(C)C	M	50	D. Newby, A.. A. Freitas , T. Ghafourian. Eur. J. Med. Chem. 90 (2015) 751-65	B	-0.109	0.452	0.925	-0.561	0.473	-1.971	-0.937	4	5		0		0	0	-0.506	-2.189	0.913	44.39
319		nadolol	OC(CNC(C)(C)C)COc1cccc2c1C[C@H](O)[C@H](O)C2	L	32	D. Newby, A.. A. Freitas , T. Ghafourian. Eur. J. Med. Chem. 90 (2015) 751-65	B	0.379	1.313	0.966	-0.934	-0.347	-1.726	-1.139	4	5		0		0	0	1.834	-0.968	0.793	51.5667
320		Fosmidomycin	ON(CCCP(O)(O)=O)C=O	L	30	D. Newby, A.. A. Freitas , T. Ghafourian. Eur. J. Med. Chem. 90 (2015) 751-65	A	-1.773	-1.664	-1.101	-0.109	0.563	-2.317	-1.645	3	6		0		0	0	-5.536	-5.863	-3.847	26.1571
321		fosfomycin	O=P(O)(O)[C@H]1(O[C@H]1(C))	L	36	D. Newby, A.. A. Freitas , T. Ghafourian. Eur. J. Med. Chem. 90 (2015) 751-65	A	-0.228	-1.478	-1.497	1.25	-0.019	-1.722	-2.991	2	4		0		0	0	-5.928	-2.178	-5.985	27.62
322		kanamycin	O([C@@H]2[C@@H](O)[C@H](O[C@H]1O[C@H](CN)[C@@H](O)[C@H](O)[C@H]1O)[C@@H](N)C[C@H]2N)[C@H]3O[C@@H]([C@@H](O)[C@H](N)[C@H]3O)CO	L	1	D. Newby, A.. A. Freitas , T. Ghafourian. Eur. J. Med. Chem. 90 (2015) 751-65	B	-3.881	-4.614	-5.21	0.733	-0.596	-5.926	-7.255	15	15	HD/HA	2	HD/HA	2	2	-15.887	-13.688	-17.675	30.2812
323		Metaproterenol	Oc1cc(cc(O)c1)C(O)CNC(C)C	L	43	D. Newby, A.. A. Freitas , T. Ghafourian. Eur. J. Med. Chem. 90 (2015) 751-65	B	0.083	-0.283	0.848	0.366	1.131	-1.228	-0.463	4	4		0		0	0	-2.16	-1.062	1.233	42.26
324		Streptomycin	CC1C(C(C(O1)OC2C(C(C(C(C2O)O)N=C(N)N)O)N=C(N)N)OC3C(C(C(C(O3)CO)O)O)NC)(C=O)O	L	1	D. Newby, A.. A. Freitas , T. Ghafourian. Eur. J. Med. Chem. 90 (2015) 751-65	B	-3.459	-3.066	-5.199	-0.393	-2.133	-5.481	-7.221	16	19	Mw/HD/HA	3	Mw/HD/HA	3	3	-11.22	-12.399	-17.619	29.08
325		Sumatriptan	O=S(=O)(NC)Cc1cc2c(cc1)[nH]cc2CCN(C)C	H	67	D. Newby, A.. A. Freitas , T. Ghafourian. Eur. J. Med. Chem. 90 (2015) 751-65	B	0.743	1.672	0.423	-0.929	-1.249	-1.002	-1.322	2	5		0		0	0	3.271	0.484	-0.476	49.2333
326		Neomycin	O([C@H]3[C@H](O[C@@H]2O[C@H](CO)[C@@H](O[C@H]1O[C@@H](CN)[C@@H](O)[C@H](O)[C@H]1N)[C@H]2O)[C@@H](O)[C@H](N)C[C@@H]3N)[C@H]4O[C@@H]([C@@H](O)[C@H](O)[C@H]4N)CN	L	3	D. Newby, A.. A. Freitas , T. Ghafourian. Eur. J. Med. Chem. 90 (2015) 751-65	B	-6.466	-4.065	-6.446	-2.401	-2.381	-8.289	-8.269	19	19	Mw/HD/HA	3	Mw/HD/HA	3	1	-14.018	-4.643	-21.161	30.732
327		gentamycin	O1C(OC2C(O)C(OC3OCC(O)(C)C(NC)C3O)C(N)CC2N)C(N)CCC1C(NC)C	L	0	D. Newby, A.. A. Freitas , T. Ghafourian. Eur. J. Med. Chem. 90 (2015) 751-65	B	-1.799	-1.787	-2.41	-0.012	-0.623	-5.15	-5.761	11	12	HD/HA	2	HD/HA	2	2	-8.712	-8.748	-10.581	36.7385
328		Dihydroergotamine	[H][C@]56C[C@@H](C(=O)N[C@]1(C)O[C@]4(O)N(C1=O)[C@@H](Cc2ccccc2)C(=O)N3CCC[C@]34[H])CN(C)[C@]5([H])Cc7c[nH]c8cccc6c78	L	35	D. Newby, A.. A. Freitas , T. Ghafourian. Eur. J. Med. Chem. 90 (2015) 751-65	B	4.781	1.774	2.481	3.007	0.707	4.534	2.234	3	10	Mw	1	Mw	1	1	2.021	5.028	2.728	53.0636
329		Desmopressin	c1ccc(cc1)C[C@H]2C(=O)N[C@H](C(=O)N[C@H](C(=O)N[C@@H](CSSCCC(=O)N[C@H](C(=O)N2)Cc3ccc(cc3)O)C(=O)N4CCC[C@H]4C(=O)N[C@H](CCCNC(=N)N)C(=O)NCC(=O)N)CC(=O)N)CCC(=O)N	L	0.1	https://go.drugbank.com/drugs/DB00035	B	-3.144	-1.591	-3.662	-1.553	-2.071	-3.671	-4.189	18	26	Mw/HD//HA	3	Mw/HD//HA	3	3	-5.3	-9.959	-11.513	39.5926
330		enalaprilat	O=C(N1[C@H](C(O)=O)(CCC1))[C@@H](N[C@H](C(O)=O)(CCc1ccccc1))(C)	L	10	D. Newby, A.. A. Freitas , T. Ghafourian. Eur. J. Med. Chem. 90 (2015) 751-65	A	0.88	-0.742	-1.851	1.622	-1.109	-1.193	-3.924	3	7		0		0	0	-4.299	0.567	-7.626	43.55
331		Adefovir	Nc1c2ncn(CCOCP(O)(O)=O)c2ncn1	L	16	D. Newby, A.. A. Freitas , T. Ghafourian. Eur. J. Med. Chem. 90 (2015) 751-65	A	-1.986	-1.706	-1.436	-0.28	0.27	-2.301	-1.751	4	9		0		0	0	-5.433	-6.273	-4.623	27.32
332		Olsalazine	O=C(O)c1c(O)ccc(c1)N=Nc1cc(C(O)=O)c(O)cc1	L	8	D. Newby, A.. A. Freitas , T. Ghafourian. Eur. J. Med. Chem. 90 (2015) 751-65	A	4.5	2.948	0.777	1.552	-2.171	-0.394	-4.117	4	8		0		0	0	3.95	8.606	-2.563	33.5822
333		erythromycin	O1C(CC)C(O)(C)C(O)C(C)C(=O)C(CC(O)(C)C(OC2OC(CC(N(C)C)C2O)C)C(C)C(OC2OC(C)C(O)C(OC)(C2)C)C(C)C1=O)C	L	35	D. Newby, A.. A. Freitas , T. Ghafourian. Eur. J. Med. Chem. 90 (2015) 751-65	B	1.471	2.305	-0.545	-0.834	-2.85	0.234	-1.782	5	14	Mw/HA	2	Mw/HD//HA	2	2	3.542	2.708	-2.872	48.928
334		acebutolol	O=C(Nc1ccc(OCC(O)CNC(C)C)c(c1)C(=O)C)CCC	H	85	D. Newby, A.. A. Freitas , T. Ghafourian. Eur. J. Med. Chem. 90 (2015) 751-65	B	1.71	1.509	1.589	0.201	0.08	-0.286	-0.407	3	6		0		0	0	2.531	3.706	2.771	48.0571
335		amiodarone	CCN(CC)CCOc1c(I)cc(cc1I)C(=O)c2c3ccccc3oc2CCCC	H	100	D. Newby, A.. A. Freitas , T. Ghafourian. Eur. J. Med. Chem. 90 (2015) 751-65	B	8.95	6.825	4.638	2.125	-2.187	7.375	3.063	0	4	Lp/Mw	2	Lp/Mw	2	2	8.4	10.525	6.213	129.064
336		atorvastatin	O=C(Nc1ccccc1)c1c(C(C)C)n(CC[C@H](C[C@H](CC(O)=O)(O))(O))c(c2ccc(F)cc2)c1c1ccccc1	L	12	D.F. Veber, S.R. Johnson, et al Journal of Medicinal Chemistry 45 (2002) 2615-2623	A	4.64	4.276	3.692	0.364	-0.584	3.786	2.838	4	7	Mw	1	Mw	1	1	5.13	5.494	4.546	69.8375
337		Atovaquone	O=C1c2ccccc2C(=O)C(O)=C1C1CCC(CC1)c1ccc([Cl])cc1	L	6	D. Newby, A.. A. Freitas , T. Ghafourian. Eur. J. Med. Chem. 90 (2015) 751-65	A	6.15	5.055	4.471	1.095	-0.584	4.617	2.938	1	3	Lp	1	Lp	1	1	6.588	7.683	6.004	91.7
338		buspirone	O=C1N(CCCCN2CCN(CC2)c2ncccn2)C(=O)CC2(C1)CCCC2	H	100	D. Newby, A.. A. Freitas , T. Ghafourian. Eur. J. Med. Chem. 90 (2015) 751-65	B	1.22	1.968	2.209	-0.748	0.241	1.022	2.011	0	7		0		0	0	2.166	1.418	2.407	48.1875
339		candesartan	OC(=O)c1c2c(ccc1)nc(OCC)n2Cc1ccc(cc1)c1c(cccc1)c1nnn[nH]1	L	42	D.F. Veber, S.R. Johnson, et al Journal of Medicinal Chemistry 45 (2002) 2615-2623	A	4.79	3.417	3.666	1.373	0.249	1.392	0.268	2	9		0		0	0	6.815	8.188	7.064	44.046
340		chlorpheniramine	Clc1ccc(cc1)C(c2ncccc2)CCN(C)C	H	80	D. Newby, A.. A. Freitas , T. Ghafourian. Eur. J. Med. Chem. 90 (2015) 751-65	B	3.15	3.142	3.138	0.008	-0.004	1.25	1.238	0	2		0		0	0	5.042	5.05	5.038	91.5967
341		chlorpromazine	CN(C)CCCN1C2=CC=CC=C2SC3=C1C=C(C=C3)Cl	H	98	D. Newby, A.. A. Freitas , T. Ghafourian. Eur. J. Med. Chem. 90 (2015) 751-65	B	5.8	5.313	3.912	0.487	-1.401	4.319	2.431	0	2	Lp	1	Lp	1	0	6.794	7.281	5.393	106.29
342		cisapride	Clc1cc(c(OC)cc1N)C(=O)NC3CCN(CCCOc2ccc(F)cc2)CC3OC	H	100	D. Newby, A.. A. Freitas , T. Ghafourian. Eur. J. Med. Chem. 90 (2015) 751-65	B	3.13	3.612	2.487	-0.482	-1.125	2.877	2.234	3	7		0		0	0	3.865	3.383	2.74	58.245
343		cloxacillin	O=C1N2C(SC(C)(C)[C@@H]2(C(O)=O))[C@@H]1(NC(=O)c1c(noc1C)c1c([Cl])cccc1)	H	75	D. Newby, A.. A. Freitas , T. Ghafourian. Eur. J. Med. Chem. 90 (2015) 751-65	A	2.52	2.567	2.307	-0.047	-0.26	0.455	0.242	2	8		0		0	0	4.632	4.585	4.372	48.4322
344		desipramine	N(CCCN1c2c(CCc3c1cccc3)cccc2)C	H	98	D. Newby, A.. A. Freitas , T. Ghafourian. Eur. J. Med. Chem. 90 (2015) 751-65	B	4.47	4.39	3.644	0.08	-0.746	2.201	1.375	1	2		0		0	0	6.659	6.739	5.913	88.7967
345		doxepin	[H]C(CCN(C)C)=C1C2=CC=CC=C2COC2=CC=CC=C12	H	100	D. Newby, A.. A. Freitas , T. Ghafourian. Eur. J. Med. Chem. 90 (2015) 751-65	B	4.55	4.264	3.608	0.286	-0.656	2.975	2.033	0	2		0		0	0	5.839	6.125	5.183	93.1267
346		diltiazem	O=C1[C@@H]([C@@H](Sc2c(N1CCN(C)C)cccc2)(c1ccc(OC)cc1))(OC(C)=O)	H	91	D. Newby, A.. A. Freitas , T. Ghafourian. Eur. J. Med. Chem. 90 (2015) 751-65	B	3.65	3.649	1.997	0.001	-1.652	2.673	1.02	0	6		0		0	0	4.626	4.627	2.974	59.2143
347		doxorubicin	O1C(C)C(O)C(N)CC1OC1CC(O)(Cc2c1c(O)c1c(C(=O)c3c(C1=O)c(OC)ccc3)c2O)C(=O)CO	L	5	D. Newby, A.. A. Freitas , T. Ghafourian. Eur. J. Med. Chem. 90 (2015) 751-65	B	-0.46	0.494	-0.816	-0.954	-1.31	-0.578	-0.934	7	12	Mw/HD/HA	3	Mw/HD/HA	3	3	0.612	-1.498	-2.566	41.81
348		encainide	CN1CCCCC1CCC2=CC=CC=C2NC(=O)C3=CC=C(C=C3)OC	H	95	D. Newby, A.. A. Freitas , T. Ghafourian. Eur. J. Med. Chem. 90 (2015) 751-65	B	3.52	4.632	3.496	-1.112	-1.136	1.405	1.381	1	4		0		0	0	6.747	5.635	5.611	70.496
349		fluphenazine	FC(F)(F)c2cc1N(c3c(Sc1cc2)cccc3)CCCN4CCN(CCO)CC4	L	3	D.F. Veber, S.R. Johnson, et al Journal of Medicinal Chemistry 45 (2002) 2615-2623	B	4.62	4.449	3.491	0.171	-0.958	3.95	2.821	1	4		0		0	0	5.119	5.29	4.161	87.506
350		fluvastatin	CC(C)n1c2c(cccc2)c(c2ccc(F)cc2)c1C=C[C@H](C[C@H](CC(O)=O)(O))(O)	H	100	D. Newby, A.. A. Freitas , T. Ghafourian. Eur. J. Med. Chem. 90 (2015) 751-65	A	4.05	3.767	2.476	0.283	-1.291	3.153	1.579	3	5		0		0	0	4.664	4.947	3.373	68.58
351		hydromorphone	O=C4[C@@H]5Oc1c2c(ccc1O)C[C@H]3N(CC[C@]25[C@H]3CC4)C	H	87	D. Newby, A.. A. Freitas , T. Ghafourian. Eur. J. Med. Chem. 90 (2015) 751-65	B	0.72	1.206	2.442	-0.486	1.236	-0.457	1.265	1	4		0		0	0	2.383	0.983	3.619	57.06
352		entacapone	Oc1cc(C=C(C#N)C(=O)N(CC)CC)cc(c1O)[N+](=O)[O-]	M	50	D. Newby, A.. A. Freitas , T. Ghafourian. Eur. J. Med. Chem. 90 (2015) 751-65	A	1.76	2.354	1.622	-0.594	-0.732	0.219	0.081	2	8		0		0	0	3.895	3.301	3.163	33.9222
353		imipramine	N(CCCN1c2c(CCc3c1cccc3)cccc2)(C)C	H	98	D. Newby, A.. A. Freitas , T. Ghafourian. Eur. J. Med. Chem. 90 (2015) 751-65	B	5.04	4.872	3.876	0.168	-0.996	3.473	2.309	0	2		0	Lp	1	0	6.439	6.607	5.443	93.4667
354		Tapentadol	Oc1cc(ccc1)[C@@H]([C@@H](C)CN(C)C)CC	H	99	D. Newby, A.. A. Freitas , T. Ghafourian. Eur. J. Med. Chem. 90 (2015) 751-65	B	3.157	3.013	3.04	0.144	0.027	1.185	1.068	1	2		0		0	0	4.985	5.129	5.012	73.78
355		idarubicin	Oc1c2c(c(O)c3C(=O)c4ccccc4C(=O)c13)C[C@](C(C)=O)(O)(C[C@@H]2(O[C@H]1(C[C@@H]([C@H](O)([C@@H](O1)(C)))(N))))	L	28	D.F. Veber, S.R. Johnson, et al Journal of Medicinal Chemistry 45 (2002) 2615-2623	B	0.13	1.141	0.423	-1.011	-0.718	-0.019	0.274	6	10	HD	1	HD	1	1	1.29	0.241	0.572	45.2273
356		lidocaine	O=C(CN(CC)CC)Nc1c(C)cccc1C	H	98	D. Newby, A.. A. Freitas , T. Ghafourian. Eur. J. Med. Chem. 90 (2015) 751-65	B	1.95	2.286	2.52	-0.336	0.234	1.379	1.949	1	3		0		0	0	2.857	2.521	3.091	58.575
357		mercaptopurin	S=C1c2c(N=CN1)[nH]cn2	M	50	D. Newby, A.. A. Freitas , T. Ghafourian. Eur. J. Med. Chem. 90 (2015) 751-65	A	-1.61	-0.392	-1.097	-1.218	-0.705	-1.614	-1.101	2	4		0		0	0	-1.18	-4.834	-3.295	30.44
358		methylphenidate	O=C(OC)C(c1ccccc1)C1NCCCC1	H	80	D. Newby, A.. A. Freitas , T. Ghafourian. Eur. J. Med. Chem. 90 (2015) 751-65	B	2.56	2.021	1.86	0.539	-0.161	1.441	0.741	1	3		0		0	0	3.14	3.679	2.979	58.325
359		Metoprolol	OC(CNC(C)C)COc1ccc(CCOC)cc1	H	96	D. Newby, A.. A. Freitas , T. Ghafourian. Eur. J. Med. Chem. 90 (2015) 751-65	B	1.35	2.036	1.653	-0.686	-0.383	-0.814	-0.511	2	4		0		0	0	3.944	1.886	2.795	53.48
360		morphine	Oc1c2c3[C@@]45(C(C=C[C@@H]([C@@H]5(O2))(O))[C@@H](Cc3cc1)([N@](CC4)(C)))	H	90	D. Newby, A.. A. Freitas , T. Ghafourian. Eur. J. Med. Chem. 90 (2015) 751-65	B	0.57	1.064	2.442	-0.494	1.378	-0.547	1.325	2	4		0		0	0	2.075	0.593	3.559	57.06
361		nalbuphine	O[C@@]12([C@]34(c5c(O[C@H]4([C@H](CC2)(O)))c(O)ccc5C[C@H]1([N@](CC3)(CC1CCC1))))	H	100	D. Newby, A.. A. Freitas , T. Ghafourian. Eur. J. Med. Chem. 90 (2015) 751-65	B	1.39	2.057	2.665	-0.667	0.608	1.044	2.319	3	5		0		0	0	2.403	1.736	3.011	59.5833
362		nalmefene	O[C@@]12([C@]34(c5c(O[C@H]4(C(=C)CC2))c(O)ccc5C[C@H]1([N@](CC3)(CC1CC1))))	L	40	D.F. Veber, S.R. Johnson, et al Journal of Medicinal Chemistry 45 (2002) 2615-2623	B	2.64	2.473	3.363	0.167	0.89	2.168	2.891	2	4		0		0	0	2.945	3.112	3.835	67.88
363		naloxone	O[C@@]12([C@]34(c5c(O[C@H]4(C(=O)CC2))c(O)ccc5C[C@H]1([N@](CC3)(CC=C))))	H	91	D. Newby, A.. A. Freitas , T. Ghafourian. Eur. J. Med. Chem. 90 (2015) 751-65	B	0.16	1.199	2.038	-1.039	0.839	-0.092	1.786	2	5		0		0	0	1.451	0.228	2.29	54.5667
364		naltrexone	O[C@@]12([C@]34(c5c(O[C@H]4(C(=O)CC2))c(O)ccc5C[C@H]1([N@](CC3)(CC1CC1))))	H	95	D. Newby, A.. A. Freitas , T. Ghafourian. Eur. J. Med. Chem. 90 (2015) 751-65	B	0.36	1.601	2.352	-1.241	0.751	-0.001	1.991	2	5		0		0	0	1.962	0.719	2.713	56.9
365		oxacyllin	O=C1N2C(SC(C)(C)[C@@H]2(C(O)=O))[C@@H]1(NC(=O)c1c(noc1C)c1ccccc1)	L	33	D.F. Veber, S.R. Johnson, et al Journal of Medicinal Chemistry 45 (2002) 2615-2623	A	2.05	2.044	1.811	0.006	-0.233	-0.21	-0.449	2	8		0		0	0	3.872	3.89	3.173	44.6
366		pentazocine	C[C@]12(c3c(ccc(O)c3)CC([C@H]1(C))N(CC=C(C)C)CC2)	H	95	D. Newby, A.. A. Freitas , T. Ghafourian. Eur. J. Med. Chem. 90 (2015) 751-65	B	4.67	4.197	3.777	0.473	-0.42	3.838	2.945	1	2		0		0	0	5.029	5.502	4.609	95.1333
367		phenylephrine	O[C@H](c1cc(O)ccc1)(CNC)	L	38	D.F. Veber, S.R. Johnson, et al Journal of Medicinal Chemistry 45 (2002) 2615-2623	B	-0.09	-0.026	0.793	-0.064	0.819	-1.694	-0.811	3	3		0		0	0	-1.682	-1.874	0.775	41.8
368		pravastatin	O=C([C@H](CC)(C))O[C@@H]1(C2C(=C[C@H](C1)(O))C=C[C@@H]([C@@H]2(CC[C@H](C[C@H](CC(O)=O)(O))(O)))(C))	L	34	D. Newby, A.. A. Freitas , T. Ghafourian. Eur. J. Med. Chem. 90 (2015) 751-65	A	2.27	2.184	1.242	0.086	-0.942	1.587	0.559	4	7		0		0	0	2.867	2.953	1.925	53.0625
369		propranolol	OC(CNC(C)C)COc1c2c(ccc1)cccc2	H	95	D. Newby, A.. A. Freitas , T. Ghafourian. Eur. J. Med. Chem. 90 (2015) 751-65	B	2.75	2.89	2.543	-0.14	-0.347	0.809	0.602	2	3		0		0	0	4.831	4.691	4.484	64.85
370		scopolamine	O=C([C@@H](c1ccccc1)(CO))OC1CC2C3C(O3)C(C1)N2C	H	93	D. Newby, A.. A. Freitas , T. Ghafourian. Eur. J. Med. Chem. 90 (2015) 751-65	B	0.29	1.372	1.013	-1.082	-0.359	0.07	0.793	1	5		0		0	0	1.592	0.51	1.233	50.5667
371		selegiline	C#CC[N@]([C@@H](Cc1ccccc1)(C))(C)	H	100	D. Newby, A.. A. Freitas , T. Ghafourian. Eur. J. Med. Chem. 90 (2015) 751-65	B	3.02	2.517	3.299	0.503	0.782	2.439	2.718	0	1		0		0	0	3.098	3.601	3.88	93.65
372		sulfasalazine	O=S(Nc1ncccc1)(=O)c1ccc(cc1)N=Nc1cc(C(O)=O)c(O)cc1	L	13	D. Newby, A.. A. Freitas , T. Ghafourian. Eur. J. Med. Chem. 90 (2015) 751-65	A	3.88	3.147	1.157	0.733	-1.99	1.209	-1.514	3	9		0		0	0	5.818	6.551	0.8	39.84
373		terbutalin	Oc1cc(C(O)CNC(C)(C)C)cc(O)c1	M	63	D. Newby, A.. A. Freitas , T. Ghafourian. Eur. J. Med. Chem. 90 (2015) 751-65	B	0.48	0.13	1.129	0.35	0.999	-0.909	-0.26	4	4		0		0	0	-0.999	0.051	1.998	45.06
374		topotecan	CN(C)Cc1c2cc3CN4C(=O)C=5COC(=O)[C@@](C=5C=C4c3nc2ccc1O)(CC)(O)	L	32	D.F. Veber, S.R. Johnson, et al Journal of Medicinal Chemistry 45 (2002) 2615-2623	Z	0.7	1.899	1.602	-1.199	-0.297	0.307	1.209	2	8		0		0	0	2.292	1.093	1.995	46.8333
375		valsartan	CC(C)[C@H](N(C(=O)CCCC)Cc1ccc(cc1)c1c(cccc1)c1[nH]nnn1)(C(O)=O)	M	55	D. Newby, A.. A. Freitas , T. Ghafourian. Eur. J. Med. Chem. 90 (2015) 751-65	A	4.44	3.549	3.34	0.891	-0.209	1.075	-0.025	2	8		0		0	0	6.914	7.805	6.655	48.3889
376		verapamil	N#CC(c1cc(OC)c(OC)cc1)(C(C)C)CCCN(C)CCc1cc(OC)c(OC)cc1	H	95	D. Newby, A.. A. Freitas , T. Ghafourian. Eur. J. Med. Chem. 90 (2015) 751-65	B	4.47	4.445	3.23	0.025	-1.215	3.372	2.132	0	4		0		0	0	5.543	5.568	4.328	90.92
377		lincomycin	O[C@H]1([C@@H]([C@@H](NC(=O)[C@@H]2(C[C@@H](CCC)(CN2C)))(C(O)C))(O[C@@H]([C@H](O)([C@H]1(O)))(SC)))	L	28	D. Newby, A.. A. Freitas , T. Ghafourian. Eur. J. Med. Chem. 90 (2015) 751-65	B	1.28	0.625	-0.734	0.655	-1.359	0.972	-1.042	5	8		0		0	0	0.933	1.588	-2.51	45.1667
378		cefuroxime	O=C1N2C(SCC(COC(N)=O)=C2C(O)=O)[C@@H]1(NC(=O)C(=NOC)c1occc1)	L	44.5	D. Newby, A.. A. Freitas , T. Ghafourian. Eur. J. Med. Chem. 90 (2015) 751-65	A	0.23	0.338	-0.351	-0.108	-0.689	-0.776	-1.357	4	12	HA	1	HA	1	1	0.008	-0.316	-2.059	32.6462
379		mitoxantrone	O=C1c2c(c(NCCNCCO)ccc2NCCNCCO)C(=O)c2c1c(O)ccc2O	L	poor	D. Newby, A.. A. Freitas , T. Ghafourian. Eur. J. Med. Chem. 90 (2015) 751-65	B	1.1	0.069	-0.069	1.031	-0.138	0.044	-1.125	8	10	HD	1	HD	1	1	-0.849	2.156	-1.263	40.4091
380		rifabutin	O=C1c2c3O[C@@]1(OC=C[C@@H]([C@H]([C@H]([C@@H]([C@@H]([C@@H]([C@@H](O)([C@H](C=CC=C(C)C(=O)NC4=C5NC6(CCN(CC(C)C)CC6)N=C5c2c(C4=O)c(O)c3C)(C)))(C))(O))(C))(OC(C)=O))(C))(OC))(C)	M	53	D. Newby, A.. A. Freitas , T. Ghafourian. Eur. J. Med. Chem. 90 (2015) 751-65	B	4.72	4.037	1.452	0.683	-2.585	4.538	1.27	5	15	Mw/HA	2	Mw/HA	2	2	4.219	4.902	1.634	52.9375
381		aztreonam	OS(=O)(=O)N1C(=O)[C@H]([C@@H]1(C))(NC(=O)C(=NOC(C)(C)C(O)=O)c1nc(N)sc1)	L	1	D. Newby, A.. A. Freitas , T. Ghafourian. Eur. J. Med. Chem. 90 (2015) 751-65	A	0.34	-1.015	-0.345	1.355	0.67	-1.298	-1.983	5	13	HA	1	HA	1	1	-4.683	-0.618	-2.673	31.1
382		Octreotide	O=C1[C@@H](NC(=O)[C@H](Cc2ccccc2)(NC(=O)[C@@H](NC(=O)[C@H](N)(Cc2ccccc2))(CSSC[C@H](NC(=O)[C@@H](NC(=O)[C@H](N1)(CCCCN))([C@@H](O)(C)))(C(=O)N[C@H](CO)([C@H](O)(C))))))(Cc1c2c([nH]c1)cccc2)	L	poor	D. Newby, A.. A. Freitas , T. Ghafourian. Eur. J. Med. Chem. 90 (2015) 751-65	B	1.383	1.358	-2.279	0.025	-3.637	1.038	-2.624	15	20	Mw/HD//HA	3	Mw/HD//HA	3	3	1.703	1.803	-7.182	48.5381
383		Cefamamdole	O=C1N2C(SCC(=C2C(O)=O)CSc2n(C)nnn2)[C@@H]1(NC(=O)[C@@H](c1ccccc1)(O))	L	intravenous	https://go.drugbank.com/drugs/DB01326	A	0.11	0.327	1.315	-0.217	0.988	-1.761	-0.556	3	11	HA	1	HA	1	1	-0.89	-1.541	2.074	38.5417
384		Acetylcysteine	CC(=O)NC(CS)C(O)=O	L	10	Schwalfenberg GK. J Nutr Metab. 2021 Jun 9;2021:9949453.	A	-0.49	-0.577	-0.755	0.087	-0.178	-2.317	-2.582	2	4		0		0	0	-3.558	-3.297	-4.092	32.64
385		chlorothiazide	O=S1(=O)c2cc(S(=O)(N)=O)c([Cl])cc2N=CN1	M	60	D. Newby, A.. A. Freitas , T. Ghafourian. Eur. J. Med. Chem. 90 (2015) 751-65	A	-1	-0.204	-0.625	-0.796	-0.421	-1.04	-0.665	3	7		0		0	0	-0.652	-3.04	-1.915	36.9625
386		promethazine	CN(C)C(C)CN1c2c(cccc2)Sc2c1cccc2	H	88	D. Newby, A.. A. Freitas , T. Ghafourian. Eur. J. Med. Chem. 90 (2015) 751-65	B	4.9	4.226	3.406	0.674	-0.82	3.598	2.104	0	2		0		0	0	5.528	6.202	4.708	94.8
387		Acetylsalicylic acid	O=C(C)Oc1ccccc1C(=O)O	H	91	D. Newby, A.. A. Freitas , T. Ghafourian. Eur. J. Med. Chem. 90 (2015) 751-65	A	1.02	1.74	1.4	-0.72	-0.34	-0.878	-0.498	1	4		0		0	0	3.322	1.478	2.302	36.032
388		Flufenamic acid	O=C(O)c1c(cccc1)Nc1cc(C(F)(F)F)ccc1	H	(+) prob.0.967	https://go.drugbank.com/drugs/DB02266	A	5.53	5.075	2.861	0.455	-2.214	3.969	1.3	2	3	Lp	1	Lp	1	0	6.636	7.091	4.422	70.31
389		Indomethacin	Cc1c(c2cc(ccc2n1C(=O)c3ccc(cc3)Cl)OC)CC(=O)O	H	100	D. Newby, A.. A. Freitas , T. Ghafourian. Eur. J. Med. Chem. 90 (2015) 751-65	A	4.18	4.025	2.714	0.155	-1.311	2.528	1.062	1	5		0		0	0	5.677	5.832	4.366	59.6333
390		Mefenamic acid	O=C(O)c2c(Nc1cccc(c1C)C)cccc2	H	rapidly absorbed	https://go.drugbank.com/drugs/DB00784	A	5.29	4.902	2.468	0.388	-2.434	3.726	0.904	2	3		0	Lp	1	0	6.466	6.854	4.032	60.3225
391		Quinidine	O(c4cc1c(nccc1[C@H](O)[C@@H]2N3CC[C@@H](C2)[C@@H](/C=C)C3)cc4)C	H	80	D. Newby, A.. A. Freitas , T. Ghafourian. Eur. J. Med. Chem. 90 (2015) 751-65	B	2.78	2.653	2.192	0.127	-0.461	2.12	1.532	1	4		0		0		3.313	3.44	2.852	64.884
392		Thioridazine	S(c2cc1N(c3c(Sc1cc2)cccc3)CCC4N(C)CCCC4)C	M	60	D. Newby, A.. A. Freitas , T. Ghafourian. Eur. J. Med. Chem. 90 (2015) 751-65	B	6.5	5.736	4.327	0.764	-1.409	4.89	2.717	0	2	Lp	1	Lp	1	1	7.346	8.11	5.937	123.527
393		Tolfenamic acid	Clc2cccc(Nc1ccccc1C(=O)O)c2C	H	75 (bioavail)	https://go.drugbank.com/drugs/DB09216	A	5.66	5.133	2.736	0.527	-2.397	3.893	0.969	2	3	Lp	1	Lp	1	0	6.9	7.427	4.503	65.4275
394		Cefoxitin	O=C2N1/C(=C(\CS[C@@H]1[C@]2(OC)NC(=O)Cc3sccc3)COC(=O)N)C(=O)O	L	i.v	https://go.drugbank.com/drugs/DB01331	A	-0.81	-0.176	0.493	-0.634	0.669	-1.885	-0.582	4	10		0		0	0	-1.603	-3.505	0.404	38.86
395		Ceforadine	O=C2N1/C(=C(\CS[C@@H]1[C@@H]2NC(=O)Cc3ccccc3CN)CSc4nnnn4CC(=O)O)C(=O)O	L	intramusular	https://go.drugbank.com/drugs/DB00923	A	-3.35	-1.651	0.679	-1.699	2.33	-4.754	-0.725	5	13	Mw/HA	2	Mw/HA	2	2	-6.357	-11.454	0.633	37.1114
396		Isoxicam	CC1=CC(=NO1)NC(=O)C2=C(C3=CC=CC=C3S(=O)(=O)N2C)O	H	100	D. Newby, A.. A. Freitas , T. Ghafourian. Eur. J. Med. Chem. 90 (2015) 751-65	A	1.61	2.23	0.929	-0.62	-1.301	1.204	0.523	2	8		0		0	0	2.636	2.016	1.335	37.26
397		Cinoxacin	O=C1c3c(N(\N=C1\C(=O)O)CC)cc2OCOc2c3	H	95	D. Newby, A.. A. Freitas , T. Ghafourian. Eur. J. Med. Chem. 90 (2015) 751-65	A	1.73	1.281	0.751	0.449	-0.53	-0.169	-1.148	1	7		0		0	0	1.944	3.291	0.354	32.7775
398		Nalidixic acid	O=C\2c1c(nc(cc1)C)N(/C=C/2C(=O)O)CC	H	90	D. Newby, A.. A. Freitas , T. Ghafourian. Eur. J. Med. Chem. 90 (2015) 751-65	A	1.34	1.111	-0.173	0.229	-1.284	0.849	-0.664	1	5		0		0	0	1.602	1.831	-1.01	38.7067
399		Niflumic acid	C1=CC(=CC(=C1)NC2=C(C=CC=N2)C(=O)O)C(F)(F)F	H	well absorbed	https://go.drugbank.com/drugs/DB04552	A	4.92	3.799	1.815	1.121	-1.984	3.475	0.37	2	4		0		0	0	5.244	6.365	3.26	56.444
400		Vancomycin	C[C@H]1[C@H]([C@@](C[C@@H](O1)O[C@@H]2[C@H]([C@@H]([C@H](O[C@H]2Oc3c4cc5cc3Oc6ccc(cc6Cl)[C@H]([C@H](C(=O)N[C@H](C(=O)N[C@H]5C(=O)N[C@@H]7c8ccc(c(c8)-c9c(cc(cc9O)O)[C@H](NC(=O)[C@H]([C@@H](c1ccc(c(c1)Cl)O4)O)NC7=O)C(=O)O)O)CC(=O)N)NC(=O)[C@@H](CC(C)C)NC)O)CO)O)O)(C)N)O	L	0	D. Newby, A.. A. Freitas , T. Ghafourian. Eur. J. Med. Chem. 90 (2015) 751-65	B	2.548	2.478	-6.097	0.07	-8.575	2.012	-6.633	21	33	Mw/HD/HA	3	Mw/HD/HA	3	3	3.014	3.115	-18.827	42.6259
401		Ciprofibrate	ClC2(Cl)CC2c1ccc(OC(C(=O)O)(C)C)cc1	H	99	D. Newby, A.. A. Freitas , T. Ghafourian. Eur. J. Med. Chem. 90 (2015) 751-65	A	3.18	4.014	2.384	-0.834	-1.63	1.124	0.328	0	3		0		0	0	6.07	5.236	4.44	72.29
402		Bezafibrate	O=C(c1ccc(Cl)cc1)NCCc2ccc(OC(C(=O)O)(C)C)cc2	H	100	D. Newby, A.. A. Freitas , T. Ghafourian. Eur. J. Med. Chem. 90 (2015) 751-65	A	3.7	3.803	2.987	-0.103	-0.816	1.918	1.205	2	5		0		0	0	5.585	5.482	4.769	60.3033
403		Azithromycin	CN(C)[C@H]3C[C@@H](C)O[C@@H](O[C@@H]2[C@@H](C)[C@H](O[C@H]1C[C@@](C)(OC)[C@@H](O)[C@H](C)O1)[C@@H](C)C(=O)O[C@H](CC)[C@@](C)(O)[C@H](O)[C@@H](C)N(C)C[C@H](C)C[C@@]2(C)O)[C@@H]3O	M	60	D. Newby, A.. A. Freitas , T. Ghafourian. Eur. J. Med. Chem. 90 (2015) 751-65	B	3.493	3.387	-0.263	0.106	-3.65	1.739	-2.017	5	14	Mw/HA	2	Mw/HA	2	2	5.141	5.247	-2.543	49.9331
404		Cardarine	O=C(COc1ccc(SCc2c(C)nc(c3ccc(C(F)(F)F)cc3)s2)cc1C)O	H	(+) prob.0.987	https://go.drugbank.com/drugs/DB05416	A	5.79	5.07	3.451	0.72	-1.619	4.092	1.753	1	4	Lp	1	Lp	1	0	6.768	7.488	5.149	90.698
405		Aleglitazar	CC1=C(CCOc2ccc(C[C@H](OC)C(O[H])=O)c3c2C=CS3)N=C(c4ccccc4)O1	H	(+) prob.0.993	https://go.drugbank.com/drugs/DB08915	A	4.84	4.644	2.201	0.196	-2.443	3.304	0.665	1	6		0		0	0	6.18	6.376	3.737	62.5014
406		Muraglitazar	CC1=C(N=C(O1)C2=CC=CC=C2)CCOC3=CC=C(C=C3)CN(CC(=O)O)C(=O)OC4=CC=C(C=C4)OC	H	oral	https://go.drugbank.com/drugs/DB06510	A	4.85	4.521	2.574	0.329	-1.947	2.825	0.549	1	9	Mw	1	Mw	1	1	6.546	6.875	4.599	51.655
407		Tesaglitazar	CCO[C@@H](CC1=CC=C(C=C1)OCCC2=CC=C(C=C2)OS(=O)(=O)C)C(=O)O	H	100	D. Newby, A.. A. Freitas , T. Ghafourian. Eur. J. Med. Chem. 90 (2015) 751-65	A	2.99	2.461	1.518	0.529	-0.943	1.667	0.195	1	7		0		0	0	3.784	4.313	2.841	51.0588
408		epalrestat	C(=O)(O)CN1C(=O)/C(/SC1=S)=C\C(=C\c2ccccc2)\C	H	oral	Ramirez M.A; Borja N. L Pharmacotherapy. 28 (5): 646–655, 2008	A	2.43	2.731	1.387	-0.301	-1.344	0.269	-0.774	1	4		0		0	0	4.892	4.591	2	63.88
409		trimethoprim	O(c1c(OC)cc(cc1OC)Cc2c(nc(nc2)N)N)C	H	98	D. Newby, A.. A. Freitas , T. Ghafourian. Eur. J. Med. Chem. 90 (2015) 751-65	B	0.98	1.245	0.855	-0.265	-0.39	0.759	0.634	4	7		0		0	0	1.466	1.201	1.076	36.29
410		Nalorphine	O[C@H]2\C=C/[C@H]5[C@@H]4N(CC[C@@]51c3c(O[C@H]12)c(O)ccc3C4)C\C=C	H	rapidly absorbed	https://www.drugsupdate.com/generic/view/918	B	1.18	1.631	2.826	-0.451	1.195	0.587	2.233	2	4		0		0	0	2.224	1.773	3.419	62.276
411		Buprenorphine	Oc7ccc5c1c7O[C@H]3[C@]6(OC)[C@H](C[C@@]2([C@H](N(CC[C@@]123)CC4CC4)C5)CC6)[C@@](O)(C)C(C)(C)C	L	low	https://go.drugbank.com/drugs/DB00921	B	3.99	4.993	4.317	-1.003	-0.676	3.226	3.553	2	5		0		0	1	5.757	4.754	5.081	77.9417
412		Dicloxacillin	O=C1N2C(SC(C)(C)[C@@H]2(C(O)=O))[C@@H]1(NC(=O)c1c(noc1C)c1c([Cl])cccc1[Cl])	H	100	D. Newby, A.. A. Freitas , T. Ghafourian. Eur. J. Med. Chem. 90 (2015) 751-65	A	2.98	3.142	2.798	-0.162	-0.344	0.862	0.68	2	8		0		0	0	5.26	5.098	4.916	52.2578
413		Flurbiprofen	Fc1cc(ccc1)-c1ccc(cc1)C(C(O)=O)C	H	95	D. Newby, A.. A. Freitas , T. Ghafourian. Eur. J. Med. Chem. 90 (2015) 751-65	A	3.75	3.888	3.489	-0.138	-0.399	2.506	2.245	1	2		0		0	0	5.132	4.994	4.733	81.4233
414		oxycodone	O[C@@]12([C@]34(c5c(OC4C(=O)CC2)c(OC)ccc5CC1N(C)CC3))	M	60	D. Newby, A.. A. Freitas , T. Ghafourian. Eur. J. Med. Chem. 90 (2015) 751-65	B	-0.04	0.95	1.381	-0.99	0.431	-0.828	0.593	1	5		0		0	0	1.738	-0.908	2.169	52.5617
415		Pheniramine	n1ccccc1C(CCN(C)C)c1ccccc1	H	99	D. Newby, A.. A. Freitas , T. Ghafourian. Eur. J. Med. Chem. 90 (2015) 751-65	B	2.43	2.62	2.627	-0.19	0.007	0.506	0.703	0	2		0		0	0	4.544	4.354	4.551	80.1167
416		Oxprenolol	O(CC(O)CNC(C)C)c1ccccc1OCC=C	H	95	D. Newby, A.. A. Freitas , T. Ghafourian. Eur. J. Med. Chem. 90 (2015) 751-65	B	2.09	1.965	1.831	0.125	-0.134	0.056	-0.203	2	4		0		0	0	3.861	4.124	3.459	53.07
417		Oxaprozin	o1c(c(nc1CCC(O)=O)-c1ccccc1)-c1ccccc1	H	98	D. Newby, A.. A. Freitas , T. Ghafourian. Eur. J. Med. Chem. 90 (2015) 751-65	A	3.55	3.164	2.579	0.386	-0.585	2.576	1.605	1	4		0		0	0	4.138	4.524	3.553	58.664
418		Alprenolol	O(CC(O)CNC(C)C)c1ccccc1CC=C	H	93	D. Newby, A.. A. Freitas , T. Ghafourian. Eur. J. Med. Chem. 90 (2015) 751-65	B	2.65	2.377	2.37	0.273	-0.007	0.639	0.359	2	3		0		0	0	4.388	4.661	4.381	62.3375
419		Guanabenz	Clc1cccc(Cl)c1\C=N\NC(N)=N	H	78	D. Newby, A.. A. Freitas , T. Ghafourian. Eur. J. Med. Chem. 90 (2015) 751-65	B	2.979	2.198	2.679	0.781	0.481	2.216	1.916	4	4		0		0	0	2.961	3.742	3.442	46.216
420		Piroxicam	S1(=O)(=O)N(C)C(C(=O)Nc2ncccc2)=C(O)c2c1cccc2	H	100	D. Newby, A.. A. Freitas , T. Ghafourian. Eur. J. Med. Chem. 90 (2015) 751-65	Z	1.98	1.982	1.047	-0.002	-0.935	1.599	0.666	2	7		0		0	0	2.363	2.361	1.428	41.4188
421		Tamoxifen	O(CCN(C)C)c1ccc(cc1)\C(=C(\CC)/c1ccccc1)\c1ccccc1	H	100	D. Newby, A.. A. Freitas , T. Ghafourian. Eur. J. Med. Chem. 90 (2015) 751-65	B	6.818	6.642	5.201	0.176	-1.441	5.706	4.089	0	2	Lp	1	Lp	1	1	7.754	7.93	6.313	123.843
422		Bupropion	Clc1ccc(cc1)C(=O)C(NC(C)(C)C)C	H	87	D. Newby, A.. A. Freitas , T. Ghafourian. Eur. J. Med. Chem. 90 (2015) 751-65	B	3.43	3.275	3.218	0.155	-0.057	2.729	2.517	1	2		0		0	0	3.976	4.131	3.919	79.9167
423		Deferoxamine	CC(=O)N(CCCCCNC(=O)CCC(=O)N(CCCCCNC(=O)CCC(=O)N(CCCCCN)O)O)O	L	2	D. Newby, A.. A. Freitas , T. Ghafourian. Eur. J. Med. Chem. 90 (2015) 751-65	Z	-0.18	-1.297	0.546	1.117	1.843	-0.801	-0.075	7	14	Mw/HD/HA	3	Mw/HD/HA	3	3	-4.512	-1.161	1.017	37.3793
424		Vinblastine	[H][C@]89CN(CCc1c([nH]c2ccccc12)[C@@](C(=O)OC)(c3cc4c(cc3OC)N(C)[C@@]5([H])[C@@](O)(C(=O)OC)[C@H](OC(C)=O)[C@]7(CC)C=CCN6CC[C@]45[C@@]67[H])C8)C[C@](O)(CC)C9	L	5	D. Newby, A.. A. Freitas , T. Ghafourian. Eur. J. Med. Chem. 90 (2015) 751-65	B	2.19	3.951	1.406	-1.761	-2.545	1.612	0.828	3	13	Mw/HA	2	Mw/HA	2	2	4.529	2.768	1.984	57.9278
425		HBED	O=C(O)CN(Cc1ccccc1O)CCN(Cc2ccccc2O)CC(=O)O	L	5	D. Newby, A.. A. Freitas , T. Ghafourian. Eur. J. Med. Chem. 90 (2015) 751-65	Z	-1.25	-0.264	-3.479	-0.986	-3.215	-2.241	-4.47	4	8		0		0	0	-1.783	-4.741	-11.428	43.1578
426		Clodronate	ClC(Cl)(P(O)(O)=O)P(O)(O)=O	L	3	D. Newby, A.. A. Freitas , T. Ghafourian. Eur. J. Med. Chem. 90 (2015) 751-65	A	-0.14	-1.384	-1.554	1.244	-0.17	-2.007	-3.421	4	6		0		0	0	-6.019	-2.287	-6.529	34.9843
427		Cefmetazole	N#CCSCC(=O)N[C@@]1(C(=O)N2C1SCC(=C2C(O)=O)CSc1n(C)nnn1)(OC)	L	0.1	D. Newby, A.. A. Freitas , T. Ghafourian. Eur. J. Med. Chem. 90 (2015) 751-65	A	-1.28	-0.411	0.427	-0.869	0.838	-2.728	-1.021	2	12	HA	1	HA	1	1	-2.681	-5.288	-0.167	36.2723
428		Melagatran	O=C(NCc1ccc(C(=[N@H])N)cc1)[C@H]3N(C(=O)[C@H](NCC(=O)O)C2CCCCC2)CC3	L	15	D. Newby, A.. A. Freitas , T. Ghafourian. Eur. J. Med. Chem. 90 (2015) 751-65	Z	-0.62	-0.476	-1.843	-0.144	-1.367	-1.06	-2.283	6	9	HD	1	HD	1	1	-2.146	-2.3	-5.969	42.952
429		Fenoterol	Oc1cc(cc(O)c1)CC(O)NC(Cc1ccc(O)cc1)C	M	60	D. Newby, A.. A. Freitas , T. Ghafourian. Eur. J. Med. Chem. 90 (2015) 751-65	B	1.22	1.217	1.635	0.003	0.418	0.418	0.833	5	5		0		0	0	1.378	2.022	2.437	50.56
430		Cromolyn	O=C(O)C=4Oc3cccc(OCC(O)COc2cccc1O/C(=C\C(=O)c12)C(=O)O)c3C(=O)C=4	L	1	D. Newby, A.. A. Freitas , T. Ghafourian. Eur. J. Med. Chem. 90 (2015) 751-65	A	1.48	1.836	-0.942	-0.356	-2.778	-3.256	-5.678	3	11	HA	1	HA	1	1	0.772	-0.296	-7.562	39.0317
431		Xamoterol	O=C(NCCNCC(O)COc1ccc(O)cc1)N2CCOCC2	L	0.19	D. Newby, A.. A. Freitas , T. Ghafourian. Eur. J. Med. Chem. 90 (2015) 751-65	Z	0.43	0.015	-0.161	0.415	-0.176	-1.139	-1.73	4	8		0		0	0	-1.524	-0.279	-2.052	37.71
432		Diphenoxylate	N#CC(c1ccccc1)(c2ccccc2)CCN4CCC(c3ccccc3)(C(=O)OCC)CC4	H	90	D. Newby, A.. A. Freitas , T. Ghafourian. Eur. J. Med. Chem. 90 (2015) 751-65	B	5.33	5.124	4.018	0.206	-1.106	4.999	3.687	0	4	Lp	1	Lp	1	0	5.455	5.661	4.349	90.52
433		Mesalamine	Oc1ccc(N)cc1C(O)=O	H	80	D. NewD. Newby, A.. A. Freitas , T. Ghafourian. Eur. J. Med. Chem. 90 (2015) 751-65by, A.. A. Freitas , T. Ghafourian. Eur.	Z	1.06	0.097	-0.41	0.963	-0.507	-0.663	-2.133	4	4		0		0	0	-1.432	1.457	-2.953	30.628
434		Tiludronic_Acid	Clc1ccc(cc1)CC(P(O)(O)=O)P(O)(O)=O	L	0.4	D. Newby, A.. A. Freitas , T. Ghafourian. Eur. J. Med. Chem. 90 (2015) 751-65	A	-0.02	0.133	0.686	-0.153	0.553	-1.773	-1.067	4	6		0		0	0	-1.354	-1.813	0.305	42.9386
435		Pirenzepine	O=C3c1ccccc1N(C(=O)CN2CCN(C)CC2)c4ncccc4N3	L	0.76	D. Newby, A.. A. Freitas , T. Ghafourian. Eur. J. Med. Chem. 90 (2015) 751-65. Newby, A.. A. Freitas , T. Ghafourian. Eur.	B	0.17	1.019	1.511	-0.849	0.492	-0.637	0.704	1	7		0		0	0	1.826	-0.297	2.318	43.9263
436		ceftibuten	O=C1N2C(SCC=C2C(O)=O)[C@@H]1(NC(=O)C(=CCC(O)=O)c1nc(N)sc1)	H	70	D. D. Newby, A.. A. Freitas , T. Ghafourian. Eur. J. Med. Chem. 90 (2015) 751-65Newby, A.. A. Freitas , T. Ghafourian. Eur.	A	-0.82	-1.796	-0.378	0.976	1.418	-1.912	-1.47	5	10		0		0	0	-6.48	-3.552	-2.226	37.3109
437		cefixime	O=C1N2C(SCC(C=C)=C2C(O)=O)[C@@H]1(NC(=O)C(=NOCC(O)=O)c1nc(N)sc1)	M	60	D. Newby, A.. A. Freitas , T. Ghafourian. Eur. J. Med. Chem. 90 (2015) 751-65	A	0.42	-1.233	-0.565	1.653	0.668	-1.066	-2.051	5	12	HA	1	HA	1	1	-5.185	-0.226	-3.181	34.8808
438		Sulfamethizole	O=S(Nc1sc(C)nn1)(=O)c1ccc(N)cc1	H	85	D. Newby, A.. A. Freitas , T. Ghafourian. Eur. J. Med. Chem. 90 (2015) 751-65	A	0.22	0.768	0.261	-0.548	-0.507	-0.347	-0.306	3	6		0		0	0	1.335	0.093	0.216	38.6186
439		Cefotaxime	s1cc(nc1N)/C(=N/OC)/C(NC1C2SCC(COC(=O)C)=C(N2C1=O)C(O)=O)=C	L	0	D. Newby, A.. A. Freitas , T. Ghafourian. Eur. J. Med. Chem. 90 (2015) 751-65	A	-0.548	-0.427	0.065	-0.121	0.492	-1.271	-0.658	4	11	HA	1	HA	1	1	-2.004	-2.367	-0.528	37.7917
440		Cefamandole	O=C1N2C(SCC(=C2C(O)=O)CSc2n(C)nnn2)[C@@H]1(NC(=O)[C@@H](c1ccccc1)(O))	L	0	D. Newby, A.. A. Freitas , T. Ghafourian. Eur. J. Med. Chem. 90 (2015) 751-65	A	0.31	0.327	1.315	-0.017	0.988	-1.561	-0.556	3	11	HA	1	HA	1	1	-0.89	-0.941	2.074	38.5425
441		Formoterol	O=CNc1cc(ccc1O)[C@H](CN[C@@H](Cc1ccc(OC)cc1)(C))(O)	H	65	D. Newby, A.. A. Freitas , T. Ghafourian. Eur. J. Med. Chem. 90 (2015) 751-65	B	1.26	2.016	2.17	-0.756	0.154	0.43	1.34	4	6		0		0	0	2.846	2.09	3	49.2014
442		Cefazolin	O=C2N1/C(=C(\CS[C@@H]1[C@@H]2NC(=O)Cn3nnnc3)CSc4nnc(s4)C)C(=O)O	L	not absorbed from GI	https://go.drugbank.com/drugs/DB01327	A	-1.338	-0.415	0.424	-0.923	0.839	-3.405	-1.643	2	12	HA	1	HA	1	1	-3.312	-6.081	-0.795	34.9623
443		Cephalothin	O=C2N1/C(=C(\CS[C@@H]1[C@@H]2NC(=O)Cc3sccc3)COC(=O)C)C(=O)O	L	0	D. Newby, A.. A. Freitas , T. Ghafourian. Eur. J. Med. Chem. 90 (2015) 751-65	A	-0.283	0.059	0.745	-0.342	0.686	-1.051	-0.023	2	8		0		0	0	-0.591	-1.617	1.467	44.0489
444		Sulindac	S(=O)(C)c1ccc(cc1)\C=C/1\c2c(cc(F)cc2)C(CC(O)=O)=C\1C	H	90	D. Newby, A.. A. Freitas , T. Ghafourian. Eur. J. Med. Chem. 90 (2015) 751-65	A	3.157	3.189	3.479	-0.032	0.29	1.786	2.108	1	3		0		0	0	4.56	4.528	4.85	89.105
445		Pentamidine	N=C(N)c1ccc(cc1)OCCCCCOc1ccc(C(N)=N)cc1	L	0	D. Newby, A.. A. Freitas , T. Ghafourian. Eur. J. Med. Chem. 90 (2015) 751-65	B	2.31	3.242	2.256	-0.932	-0.986	-0.538	-0.592	6	6	HD	1	HD	1	1	6.09	4.082	3.92	48.6329
446		Methoxyamphetamine	O(C)c1cc(ccc1)CC(N)C	H	80	D. Newby, A.. A. Freitas , T. Ghafourian. Eur. J. Med. Chem. 90 (2015) 751-65	B	1.66	1.797	1.932	-0.137	0.135	-0.528	-0.256	2	2		0		0	0	3.203	2.792	3.608	55.08
447		Tolmetin	OC(=O)Cc1n(C)c(cc1)C(=O)c1ccc(cc1)C	H	99	D. Newby, A.. A. Freitas , T. Ghafourian. Eur.	A	2.21	2.574	1.596	-0.364	-0.978	0.515	-0.099	1	4		0		0	0	4.269	3.905	3.093	51.458
448		Orphenadrine	O(C(c1ccccc1C)c1ccccc1)CCN(C)C	H	100	D. Newby, A.. A. Freitas , T. Ghafourian. Eur. J. Med. Chem. 90 (2015) 751-65	B	3.99	3.812	3.5	0.178	-0.312	2.779	2.289	0	2		0		0	0	5.023	5.201	4.711	89.7967
449		Fenoprofen	O(c1cc(ccc1)C(C(O)=O)C)c1ccccc1	H	85	D. Newby, A.. A. Freitas , T. Ghafourian. Eur. J. Med. Chem. 90 (2015) 751-65	A	3.82	3.442	2.796	0.378	-0.646	2.795	1.771	1	3		0		0	0	4.467	4.845	3.821	60.57
450		Salicylic_ Acid	Oc1ccccc1C(O)=O	H	100	D. Newby, A.. A. Freitas , T. Ghafourian. Eur. J. Med. Chem. 90 (2015) 751-65	A	2.19	2.148	1.237	0.042	-0.911	-0.281	-1.234	2	3		0		0	0	3.973	4.099	1.24	34.53
451		Bisoprolol	O(CC(O)CNC(C)C)c1ccc(cc1)COCCOC(C)C	H	96	D. Newby, A.. A. Freitas , T. Ghafourian. Eur. J. Med. Chem. 90 (2015) 751-65	B	2.12	2.208	1.595	-0.088	-0.613	-0.001	-0.526	2	5		0		0	0	4.329	4.239	2.664	54.2417
452		Brompheniramine	Brc1ccc(cc1)C(c2ncccc2)CCN(C)C	H	89	D. Newby, A.. A. Freitas , T. Ghafourian. Eur. J. Med. Chem. 90 (2015) 751-65	B	3.3	3.315	3.258	-0.015	-0.057	1.324	1.282	0	2		0		0	0	5.291	5.276	5.234	106.417
453		Etodolac	O1CCC2C(Nc3c2cccc3CC)C1(CC(O)=O)CC(O)=O	H	70	D. Newby, A.. A. Freitas , T. Ghafourian. Eur. J. Med. Chem. 90 (2015) 751-65	A	1.76	1.078	0.83	0.682	-0.248	-0.341	-1.271	3	6		0		0	0	1.133	3.179	0.389	45.6229
454		Nicotine	n1cc(ccc1)C1N(CCC1)C	H	100	D. Newby, A.. A. Freitas , T. Ghafourian. Eur. J. Med. Chem. 90 (2015) 751-65	B	0.9	0.716	1.272	0.184	0.556	-0.285	0.087	0	2		0		0	0	0.963	1.515	2.457	54.0767
455		Gliclazide	S(=O)(=O)(NC(=O)NN1CC2C(CCC2)C1)c1ccc(cc1)C	H	97	D. Newby, A.. A. Freitas , T. Ghafourian. Eur. J. Med. Chem. 90 (2015) 751-65	A	1.09	1.32	2.284	-0.23	0.964	0.92	2.114	2	6		0		0	0	1.49	1.26	2.454	46.2029
456		Tramadol	O(C)c1cc(ccc1)C1(O)CCCCC1CN(C)C	H	95	D. Newby, A.. A. Freitas , T. Ghafourian. Eur. J. Med. Chem. 90 (2015) 751-65	B	3.1	2.644	2.318	0.456	-0.326	1.271	0.489	1	3		0		0	0	4.473	4.929	4.147	65.845
457		Temocapril	O=C(OCC)[C@@H](NC1C(=O)N(C[C@H](SC1)c2sccc2)CC(=O)O)CCc3ccccc3	M	60	D. Newby, A.. A. Freitas , T. Ghafourian. Eur. J. Med. Chem. 90 (2015) 751-65	Z	2.32	1.072	1.323	1.248	0.251	1.777	0.78	2	7		0		0	0	1.615	2.863	1.866	59.5775
458		Ketanserin	Fc1ccc(cc1)C(=O)C1CCN(CC1)CCN1C(=O)c2c(NC1=O)cccc2	H	100	D. Newby, A.. A. Freitas , T. Ghafourian. Eur. J. Med. Chem. 90 (2015) 751-65	B	3	2.495	3.231	0.505	0.736	2.718	2.949	1	6		0		0	0	2.777	3.282	3.513	56.4914
459		Phencyclidine	c1ccccc1C3(N2CCCCC2)CCCCC3	H	95	D. Newby, A.. A. Freitas , T. Ghafourian. Eur. J. Med. Chem. 90 (2015) 751-65	B	5.1	4.407	4.01	0.693	-0.397	3.538	2.448	0	1		0		0	0	5.969	6.662	5.572	121.695
460		Amphetamine	NC(Cc1ccccc1)C	H	90	D. Newby, A.. A. Freitas , T. Ghafourian. Eur. J. Med. Chem. 90 (2015) 751-65	B	1.74	1.822	2.242	-0.082	0.42	-0.644	-0.142	2	1		0		0	0	3.082	2.836	4.342	67.605
461		Viloxazine	O1CC(NCC1)COc1ccccc1OCC	H	99	D. Newby, A.. A. Freitas , T. Ghafourian. Eur. J. Med. Chem. 90 (2015) 751-65	B	1.76	1.68	1.009	0.08	-0.671	1.355	0.604	1	4		0		0	0	2.085	2.165	1.414	47.46
462		Indobufen	O=C1N(Cc2c1cccc2)c1ccc(cc1)C(CC)C(O)=O	H	100	D. Newby, A.. A. Freitas , T. Ghafourian. Eur. J. Med. Chem. 90 (2015) 751-65	A	3.27	3.231	2.655	0.039	-0.576	1.834	1.219	1	4		0		0	0	4.667	4.706	4.091	59.068
463		Memantine	NC12CC3(C)CC(C1)CC(C3)(C)C2	H	100	D. Newby, A.. A. Freitas , T. Ghafourian. Eur. J. Med. Chem. 90 (2015) 751-65	B	3.03	3.479	3.075	-0.449	-0.404	0.402	0.447	2	1		0		0	0	6.107	5.658	5.703	89.655
464		Loxoprofen	O=C(O)C(C)c1ccc(cc1)CC1C(=O)CCC1	M	58	D. Newby, A.. A. Freitas , T. Ghafourian. Eur. J. Med. Chem. 90 (2015) 751-65	A	1.97	2.677	2.03	-0.707	-0.647	0.897	0.957	1	3		0		0	0	3.75	3.043	3.103	61.5775
465		Biperiden	OC(CCN1CCCCC1)(c1ccccc1)C1C2C=CC(C2)C1	H	100	D. Newby, A.. A. Freitas , T. Ghafourian. Eur. J. Med. Chem. 90 (2015) 751-65	B	4.44	4.078	3.959	0.362	-0.119	2.789	2.308	1	2		0		0	0	5.729	6.091	5.61	103.823
466		Ketotifen	O=C1c2c(ccs2)C(=C2CCN(C)CC2)c2c(C1)cccc2	H	90	D. Newby, A.. A. Freitas , T. Ghafourian. Eur. J. Med. Chem. 90 (2015) 751-65	B	3.61	3.554	3.528	0.056	-0.026	2.514	2.432	0	2		0		0	0	4.65	4.706	4.624	103.143
467		Ethambutol	OCC(NCCNC(CC)CO)CC	H	80	D. Newby, A.. A. Freitas , T. Ghafourian. Eur. J. Med. Chem. 90 (2015) 751-65	B	0.12	-0.126	0.37	0.246	0.496	-1.695	-1.445	4	4		0		0	0	-2.193	-1.455	-0.705	40.862
468		Paroxetine	Fc1ccc(cc1)[C@H]1([C@H](COc2cc3c(cc2)OCO3)(CNCC1))	H	100	D. Newby, A.. A. Freitas , T. Ghafourian. Eur. J. Med. Chem. 90 (2015) 751-65	B	3.83	3.456	3.289	0.374	-0.167	1.746	1.205	1	4		0		0	0	5.54	5.914	5.373	65.874
469		Mefloquine	FC(F)(F)c1c2nc(C(F)(F)F)cc(c2ccc1)[C@@H]([C@@H]1(NCCCC1))(O)	H	78	D. Newby, A.. A. Freitas , T. Ghafourian. Eur. J. Med. Chem. 90 (2015) 751-65	B	3.66	3.813	3.35	-0.153	-0.463	2.509	2.199	2	3		0		0	0	4.964	4.811	4.501	94.58
470		Pergolide	CSC[C@H]1(CN(CCC)C2C(C1)c3c4c(C2)c[nH]c4ccc3)	M	60	D. Newby, A.. A. Freitas , T. Ghafourian. Eur. J. Med. Chem. 90 (2015) 751-65	B	4.42	4.406	3.423	0.014	-0.983	3.384	2.387	1	2		0		0	0	5.442	5.456	4.459	104.833
471		Galantamine	O[C@@H]1(C[C@H]2([C@]3(c4c(O2)c(OC)ccc4CN(C)CC3)(C=C1)))	H	100	D. Newby, A.. A. Freitas , T. Ghafourian. Eur. J. Med. Chem. 90 (2015) 751-65	B	1.04	1.78	1.931	-0.74	0.151	0.272	1.163	1	4		0		0	0	2.548	1.808	2.699	57.472
472		Propoxyphene	O(C(Cc1ccccc1)(C(CN(C)C)C)c1ccccc1)C(=O)CC	H	95	D. Newby, A.. A. Freitas , T. Ghafourian. Eur. J. Med. Chem. 90 (2015) 751-65	B	5.21	4.549	3.892	0.611	-0.657	3.379	2.011	0	3		0	Lp	1	0	6.38	7.041	5.773	84.87
473		Hydrocodone	O=C4[C@@H]5Oc1c2c(ccc1OC)C[C@H]3N(CC[C@]25[C@H]3CC4)C	H	80	D. Newby, A.. A. Freitas , T. Ghafourian. Eur. J. Med. Chem. 90 (2015) 751-65	B	1.13	1.513	2.169	-0.383	0.656	-0.274	0.765	0	4		0		0	0	2.917	1.986	3.573	59.874
474		Perphenazine	Clc1cc2N(c3c(Sc2cc1)cccc3)CCCN1CCN(CC1)CCO	H	100	D. Newby, A.. A. Freitas , T. Ghafourian. Eur. J. Med. Chem. 90 (2015) 751-65	B	4.32	4.1	3.17	0.22	-0.93	3.587	2.437	1	4		0		0	0	4.833	5.053	3.903	80.796
475		Rosiglitazone	CN(c1ncccc1)CCOc1ccc(cc1)CC1SC(=O)NC1=O	H	100	D. Newby, A.. A. Freitas , T. Ghafourian. Eur. J. Med. Chem. 90 (2015) 751-65	Z	3.02	2.587	1.501	0.433	-1.086	2.743	1.224	1	6		0		0	0	2.864	3.297	1.778	51.0614
476		Oxybutynin	O(C(=O)C(O)(C1CCCCC1)c1ccccc1)CC#CCN(CC)CC	H	100	D. Newby, A.. A. Freitas , T. Ghafourian. Eur. J. Med. Chem. 90 (2015) 751-65	B	4.37	3.727	2.854	0.643	-0.873	3.771	2.255	1	4		0		0	0	4.326	4.969	3.453	71.5
477		Clomipramine	Clc1cc2N(c3c(CCc2cc1)cccc3)CCCN(C)C	H	95	D. Newby, A.. A. Freitas , T. Ghafourian. Eur. J. Med. Chem. 90 (2015) 751-65	B	5.92	5.699	4.372	0.221	-1.327	4.431	2.883	0	2	Lp	1	Lp	1	1	7.188	7.409	5.861	104.953
478		Acamprosate	S(O)(=O)(=O)CCCNC(=O)C	L	11	D. Newby, A.. A. Freitas , T. Ghafourian. Eur. J. Med. Chem. 90 (2015) 751-65	A	-1.5	-2.011	-1.234	0.511	0.777	-2.12	-1.854	2	5		0		0	0	-6.653	-5.12	-4.322	30.2017
479		acenocoumarol	[O-][N+](=O)c1ccc(cc1)C(CC(C)=O)C\2=C(/O)c3ccccc3OC/2=O	H	90	D. Newby, A.. A. Freitas , T. Ghafourian. Eur. J. Med. Chem. 90 (2015) 751-65	A	2.644	3.13	2.379	-0.486	-0.751	1.44	1.175	1	7		0		0	0	4.334	3.848	3.583	44.1662
480		Acipimox	OC(=O)c1ncc([n+]([O-])c1)C	H	95	D. Newby, A.. A. Freitas , T. Ghafourian. Eur. J. Med. Chem. 90 (2015) 751-65	A	-0.38	-0.637	-2.134	0.257	-1.497	-2.66	-4.414	1	5		0		0	0	-4.191	-3.42	-8.682	25.6883
481		Acitretin	O(C)c1cc(C)c(\C=C\C(=C\C=C\C(=C/C(O)=O)\C)\C)c(C)c1C	H	72	D. Newby, A.. A. Freitas , T. Ghafourian. Eur. J. Med. Chem. 90 (2015) 751-65	A	6.065	5.801	3.864	0.264	-1.937	4.768	2.567	1	3	Lp	1	Lp	1	0	7.098	7.362	5.161	81.61
482		Adinazolam	Clc3cc2\C(=N/Cc1nnc(n1c2cc3)CN(C)C)c4ccccc4	H	100	D. Newby, A.. A. Freitas , T. Ghafourian. Eur. J. Med. Chem. 90 (2015) 751-65	B	1.77	2.667	3.6	-0.897	0.933	1.383	3.213	0	5		0		0	0	3.054	2.157	3.987	58.64
483		Amikacin	O1C(CN)C(O)C(O)C(O)C1OC1C(O)C(OC2OC(CO)C(O)C(N)C2O)C(NC(=O)C(O)CCN)CC1N	L	0	D. Newby, A.. A. Freitas , T. Ghafourian. Eur. J. Med. Chem. 90 (2015) 751-65	B	-4.12	-5.005	-6.123	0.885	-1.118	-6.249	-8.252	17	18	Mw/HD/HA	3	Mw/HD/HA	3	3	-17.144	-14.489	-20.498	30.8216
484		Amosulalol	S(=O)(=O)(N)c1cc(ccc1C(O)CNCCOc1ccccc1OC)C	H	100	D. Newby, A.. A. Freitas , T. Ghafourian. Eur. J. Med. Chem. 90 (2015) 751-65	B	1.06	1.336	0.996	-0.276	-0.34	0.541	0.477	4	7		0		0	0	1.855	1.579	1.515	47.5575
485		Amoxapine	[Cl]c1cc2C(N3CCNCC3)=Nc3c(cccc3)Oc2cc1	H	95	D. Newby, A.. A. Freitas , T. Ghafourian. Eur. J. Med. Chem. 90 (2015) 751-65	B	4.62	3.303	2.862	1.317	-0.441	3.719	1.961	1	4		0		0	0	4.204	5.521	3.763	62.758
486		Aprindine	c1cccc3c1CC(N(c2ccccc2)CCCN(CC)CC)C3	H	85	D. Newby, A.. A. Freitas , T. Ghafourian. Eur. J. Med. Chem. 90 (2015) 751-65	B	5.9	5.344	4.278	0.556	-1.066	3.582	1.96	0	2	Lp	1	Lp	1	1	7.662	8.218	6.596	107.483
487		Arbekacin	NCC[C@H](O)C(=O)N[C@@H]1C[C@H](N)[C@@H](O[C@H]2O[C@H](CN)CC[C@H]2N)[C@H](O)[C@H]1O[C@H]1O[C@H](CO)[C@@H](O)[C@H](N)[C@H]1O	L	0	D. Newby, A.. A. Freitas , T. Ghafourian. Eur. J. Med. Chem. 90 (2015) 751-65	B	-3.64	-5.098	-4.744	1.458	0.354	-6.028	-7.132	16	16	Mw/HD/HA	3	Mw/HD/HA	3	3	-17.682	-13.308	-16.62	32.5071
488		Azatadine	CN1CCC(CC1)=C1c2ncccc2CCc2c1cccc2	H	90	D. Newby, A.. A. Freitas , T. Ghafourian. Eur. J. Med. Chem. 90 (2015) 751-65	B	3.559	3.725	3.488	-0.166	-0.237	2.353	2.282	0	2		0		0	0	4.931	4.765	4.694	96.8033
489		Azelastine	Clc1ccc(cc1)CC1NN(C2CCCN(CC2)C)C(=O)c2c1cccc2	H	90	D. Newby, A.. A. Freitas , T. Ghafourian. Eur. J. Med. Chem. 90 (2015) 751-65	B	4.95	3.502	4.255	1.448	0.753	3.59	2.895	1	4		0		0	1	4.862	6.31	5.615	76.784
490		Azlocillin	S1C2N(C(C(O)=O)C1(C)C)C(=O)C2NC(=O)C(NC(=O)N1CCNC1=O)c1ccccc1	L	0	D. Newby, A.. A. Freitas , T. Ghafourian. Eur. J. Med. Chem. 90 (2015) 751-65	A	1.56	0.838	0.933	0.722	0.095	-0.478	-1.105	4	11	HA	1	HA	1	1	0.476	2.642	0.761	38.4583
491		Azosemide	O=S(=O)(N)c2c(Cl)cc(c(c1nnnn1)c2)NCc3sccc3	L	20	D. Newby, A.. A. Freitas , T. Ghafourian. Eur. J. Med. Chem. 90 (2015) 751-65	A	1.06	1.723	2.077	-0.663	0.354	-0.165	0.852	4	8		0		0	0	2.948	1.955	3.302	41.2044
492		Bambuterol	O=C(Oc1cc(cc(OC(=O)N(C)C)c1)C(O)CNC(C)(C)C)N(C)C	L	20	D. Newby, A.. A. Freitas , T. Ghafourian. Eur. J. Med. Chem. 90 (2015) 751-65	B	0.56	1.675	1.844	-1.115	0.169	-0.544	0.74	2	8		0		0	0	2.779	0.576	2.948	40.8278
493		Benserazide	Oc1c(O)c(O)ccc1CNNC(=O)C(N)CO	H	70	D. Newby, A.. A. Freitas , T. Ghafourian. Eur. J. Med. Chem. 90 (2015) 751-65	B	-2.85	-2.25	-0.604	-0.6	1.646	-3.038	-0.792	8	8	HD	1	HD	1	1	-6.938	-8.738	-2	28.5829
494		Benzbromarone	Brc1cc(cc(Br)c1O)C(=O)c1c2c(oc1CC)cccc2	H	73	D. Newby, A.. A. Freitas , T. Ghafourian. Eur. J. Med. Chem. 90 (2015) 751-65	A	5.95	5.153	3.571	0.797	-1.582	4.895	2.516	1	3	Lp	1	Lp	1	0	6.208	7.005	4.626	106.025
495		Benzydamine	O(CCCN(C)C)c1nn(c2c1cccc2)Cc1ccccc1	H	87	D. Newby, A.. A. Freitas , T. Ghafourian. Eur. J. Med. Chem. 90 (2015) 751-65	B	4.12	3.524	3.025	0.596	-0.499	2.549	1.454	0	4		0		0	0	5.095	5.691	4.596	61.882
496		Bepridil	O(CC(C)C)CC(N(Cc1ccccc1)c1ccccc1)CN1CCCC1	H	100	D. Newby, A.. A. Freitas , T. Ghafourian. Eur. J. Med. Chem. 90 (2015) 751-65	B	6	5.503	3.868	0.497	-1.635	4.951	2.819	0	3	Lp	1	Lp	1	0	6.552	7.049	4.917	91.6375
497		Betazole	n1ccc(n1)CCN	H	100	D. Newby, A.. A. Freitas , T. Ghafourian. Eur. J. Med. Chem. 90 (2015) 751-65	B	-2.03	-0.194	-0.34	-1.836	-0.146	-3.38	-1.69	3	3		0		0	0	-1.932	-7.44	-2.37	27.7875
498		Bifemelane	O(CCCCNC)c1ccccc1Cc1ccccc1	H	95	D. Newby, A.. A. Freitas , T. Ghafourian. Eur. J. Med. Chem. 90 (2015) 751-65	B	3.97	4.356	3.768	-0.386	-0.588	1.28	1.078	1	2		0		0	0	7.046	6.66	6.458	89.796
499		Bornaprine	O(C(=O)C1(C2CC(C1)CC2)c1ccccc1)CCCN(CC)CC	H	100	D. Newby, A.. A. Freitas , T. Ghafourian. Eur. J. Med. Chem. 90 (2015) 751-65	B	5.26	4.649	3.529	0.611	-1.12	3.048	1.317	0	3		0	Lp	1	0	6.861	7.472	5.741	82.3725
500		Bromhexine	Brc1cc(Br)cc(CN(C)C2CCCCC2)c1N	H	70	D. Newby, A.. A. Freitas , T. Ghafourian. Eur. J. Med. Chem. 90 (2015) 751-65	B	4.87	4.969	4.444	-0.099	-0.525	3.924	3.498	2	2		0		0	1	5.915	5.816	5.39	125.383
501		Buflomedil	O=C(c1c(OC)cc(OC)cc1OC)CCCN2CCCC2	H	100	D. Newby, A.. A. Freitas , T. Ghafourian. Eur. J. Med. Chem. 90 (2015) 751-65	B	2.94	2.165	1.679	0.775	-0.486	0.882	-0.379	0	5		0		0	0	4.223	4.998	2.979	51.2317
502		Bufuralol	OC(c2oc1c(cccc1c2)CC)CNC(C)(C)C	H	100	D. Newby, A.. A. Freitas , T. Ghafourian. Eur. J. Med. Chem. 90 (2015) 751-65	B	3.4	3.256	1.874	0.144	-1.382	1.735	0.209	2	3		0		0	0	4.921	5.065	3.539	65.3425
503		Bupivacaine	O=C(Nc1c(cccc1C)C)C2NCCCC2CCCC	H	90	D. Newby, A.. A. Freitas , T. Ghafourian. Eur. J. Med. Chem. 90 (2015) 751-65	B	3.63	4	3.115	-0.37	-0.885	3.097	2.582	2	3		0		0	0	4.533	4.163	3.648	72.11
504		Candoxatril	O=C(N[C@H]1CC[C@H](CC1)C(O)=O)C4(C[C@@H](COCCOC)C(=O)Oc2cc3CCCc3cc2)CCCC4	L	38	D. Newby, A.. A. Freitas , T. Ghafourian. Eur. J. Med. Chem. 90 (2015) 751-65	A	3.76	3.973	2.218	-0.213	-1.755	3.015	1.473	2	8	Mw	1	Mw	1	1	4.718	4.505	2.963	57.2944
505		Capreomycin	N=C1NC(CCN1)C1NC(=O)C(=CNC(N)=O)NC(=O)C(CNC(=O)CC(N)CCCN)NC(=O)C(CO)NC(=O)C(N)CNC1=O	L	poor	https://go.drugbank.com/drugs/DB00314	B	-7.08	-6.949	-4.734	-0.131	2.215	-8.621	-6.275	19	22	Mw/HD/HA	3	Mw/HD/HA	3	3	-22.388	-22.781	-15.743	29.0748
506		Carfecillin	S1C2N(C(C(O)=O)C1(C)C)C(=O)C2NC(=O)C(C(O)=O)c1ccccc1	H	99	D. Newby, A.. A. Freitas , T. Ghafourian. Eur. J. Med. Chem. 90 (2015) 751-65	A	1.64	1.061	0.477	0.579	-0.584	-1.85	-3.013	3	8		0		0	0	-0.307	1.43	-2.059	42.0456
507		Carglumic _Acid	O=C(O)CC[C@H](NC(=O)N)C(=O)O	L	30*	https://go.drugbank.com/drugs/DB06775	A	-1.72	-1.235	-1.575	-0.485	-0.34	-4.019	-3.874	5	7		0		0	0	-6.004	-7.459	-7.024	23.7688
508		Carprofen	O=C(O)C(c3ccc2c1cc(Cl)ccc1nc2c3)C	H	100	D. Newby, A.. A. Freitas , T. Ghafourian. Eur. J. Med. Chem. 90 (2015) 751-65	A	3.41	4.112	2.308	-0.702	-1.804	2.314	1.212	2	3		0		0	0	5.208	4.506	3.404	68.43
509		Carteolol	O(CC(O)CNC(C)(C)C)c1c2CCC(=O)Nc2ccc1	H	95	D. Newby, A.. A. Freitas , T. Ghafourian. Eur. J. Med. Chem. 90 (2015) 751-65	B	1.29	1.655	1.306	-0.365	-0.349	-0.766	-0.75	3	5		0		0	0	2.909	1.814	1.862	48.73
510		Cefcanel	O=C2N1/C(=C(\CS[C@@H]1[C@@H]2NC(=O)[C@H](O)c3ccccc3)CSc4nnc(s4)C)C(=O)O	L	42	D. Newby, A.. A. Freitas , T. Ghafourian. Eur. J. Med. Chem. 90 (2015) 751-65	A	0.178	1.263	0.972	-1.085	-0.291	-2.008	-1.214	3	9		0		0	0	1.603	-1.652	0.73	47.857
511		Cefetamet	O=C2N1/C(=C(\CS[C@@H]1[C@@H]2NC(=O)C(=N\OC)/c3nc(sc3)N)C)C(=O)O	M	52	D. Newby, A.. A. Freitas , T. Ghafourian. Eur. J. Med. Chem. 90 (2015) 751-65	A	0.86	-0.479	0.117	1.339	0.596	-0.234	-0.977	4	10		0		0	0	-2.531	1.486	-0.743	36.1303
512		Cefodizime	s1c(CC(O)=O)c(nc1SCC=1CSC2N(C(=O)C2NC(=O)\C(=N\OC)\c2nc(sc2)N)C=1C(O)=O)C	L	0	D. Newby, A.. A. Freitas , T. Ghafourian. Eur. J. Med. Chem. 90 (2015) 751-65	A	1.1	0.036	-0.482	1.064	-0.518	-1.207	-2.789	5	13	Mw/HA	2	Mw/HA	2	2	-2.199	0.993	-3.753	41.7621
513		Ceftazidime	s1cc(nc1N)/C(=N/OC(C(O)=O)(C)C)/C(=O)NC1C2SCC(C[n+]3ccccc3)=C(N2C1=O)C(O)=O	L	0	D. Newby, A.. A. Freitas , T. Ghafourian. Eur. J. Med. Chem. 90 (2015) 751-65	A	-3.9	-1.793	-0.04	-2.107	1.753	-4.917	-1.057	5	13	Mw/HA	2	Mw/HA	2	2	-6.396	-12.717	-1.137	39.1136
514		Ceftizoxime	s1cc(nc1N)/C(=N\OC)/C(=O)NC1C2SCC=C(N2C1=O)C(O)=O	H	72	D. Newby, A.. A. Freitas , T. Ghafourian. Eur. J. Med. Chem. 90 (2015) 751-65	A	0.344	-0.668	-0.146	1.012	0.522	-0.623	-1.113	4	10		0		0	0	-2.971	0.065	-1.405	34.8555
515		Celiprolol	O(CC(O)CNC(C)(C)C)c1ccc(NC(=O)N(CC)CC)cc1C(=O)C	M	50	D. Newby, A.. A. Freitas , T. Ghafourian. Eur. J. Med. Chem. 90 (2015) 751-65	B	1.85	1.901	2.102	-0.051	0.201	-0.131	0.121	3	7		0		0	0	3.722	3.569	4.083	47.4375
516		Chenodeoxycholic_Acid	C[C@H](CCC(=O)O)[C@H]1CC[C@@H]2[C@@]1(CC[C@H]3[C@H]2[C@@H](C[C@H]4[C@@]3(CC[C@H](C4)O)C)O)C	H	100	D. Newby, A.. A. Freitas , T. Ghafourian. Eur. J. Med. Chem. 90 (2015) 751-65	A	4.51	3.955	3.661	0.555	-0.294	3.873	3.024	3	4		0		0	0	4.592	5.147	4.298	78.516
517		Chlorguanide	Clc1ccc(NC(NC(NC(C)C)=N)=N)cc1	H	85	D. Newby, A.. A. Freitas , T. Ghafourian. Eur. J. Med. Chem. 90 (2015) 751-65	B	2.53	1.983	2.601	0.547	0.618	0.757	0.828	5	5		0		0	0	3.756	4.303	4.374	42.29
518		Chlorhexidine	Clc1ccc(NC(NC(NCCCCNC(NC(Nc2ccc(Cl)cc2)=N)=N)=N)=N)cc1	L	poor	D. Newby, A.. A. Freitas , T. Ghafourian. Eur. J. Med. Chem. 90 (2015) 751-65	B	3.75	2.914	3.858	0.836	0.944	1.576	1.684	10	10		1	HD	1	1	5.088	5.924	6.032	43.4
519		Chlorpropamide	Clc1ccc(S(=O)(=O)NC(=O)NCCC)cc1	H	95	D. Newby, A.. A. Freitas , T. Ghafourian. Eur. J. Med. Chem. 90 (2015) 751-65	A	2.35	2.309	1.832	0.041	-0.477	1.839	1.321	2	5		0		0	0	2.82	2.861	2.343	92.2477
520		Cibenzoline	N\1=C(\NCC/1)C4CC4(c2ccccc2)c3ccccc3	H	100	D. Newby, A.. A. Freitas , T. Ghafourian. Eur. J. Med. Chem. 90 (2015) 751-65	B	3.904	3.395	3.434	0.509	0.039	1.876	1.406	1	2		0		0	0	5.423	5.932	5.462	87.4533
521		Cicaprost	OC1CC2C(C\C(\C2)=C/COCC(O)=O)C1C#CC(O)C(CC#CCC)C	H	100	D. Newby, A.. A. Freitas , T. Ghafourian. Eur. J. Med. Chem. 90 (2015) 751-65	A	2.208	2.643	2.153	-0.435	-0.49	0.79	0.735	3	5		0		0	0	4.061	3.626	3.571	62.4133
522		Cicloprolol	O(c1ccc(OCC(O)CNC(C)C)cc1)CCOCC2CC2	H	100	D. Newby, A.. A. Freitas , T. Ghafourian. Eur. J. Med. Chem. 90 (2015) 751-65	B	2.39	2.487	1.471	-0.097	-1.016	0.099	-0.82	2	5		0		0	0	4.778	4.681	2.122	53.905
523		Cilazapril	O=C1N2N(CCCC1NC(CCc1ccccc1)C(OCC)=O)CCCC2C(O)=O	M	59	D. Newby, A.. A. Freitas , T. Ghafourian. Eur. J. Med. Chem. 90 (2015) 751-65	A	1.98	0.716	1.329	1.264	0.613	1.65	0.999	2	8		0		0	0	1.046	2.31	1.659	46.39
524		Cilomilast	O(c1cc(ccc1OC)C1(CCC(CC1)C(O)=O)C#N)C1CCCC1	H	100	D. Newby, A.. A. Freitas , T. Ghafourian. Eur. J. Med. Chem. 90 (2015) 751-65	A	3.2	3.418	2.161	-0.218	-1.257	2.232	1.193	1	5		0		0	0	4.386	4.168	3.129	57.2383
525		Cinchonine	OC(C1N2CC(C(C1)CC2)C=C)c1c2c(ncc1)cccc2	H	100	D. Newby, A.. A. Freitas , T. Ghafourian. Eur. J. Med. Chem. 90 (2015) 751-65	B	2.49	2.562	2.504	-0.072	-0.058	1.701	1.715	1	3		0		0	0	3.351	3.279	3.293	73.6
526		Clavulanic_Acid	O\1C2N(C(C(O)=O)/C/1=C\CO)C(=O)C2	H	73	D. Newby, A.. A. Freitas , T. Ghafourian. Eur. J. Med. Chem. 90 (2015) 751-65	A	-1.06	-1.524	-0.56	0.464	0.964	-2.978	-2.478	2	6		0		0	0	-6.49	-5.098	-3.598	28.4514
527		Clenbuterol	Clc1cc(cc(Cl)c1N)C(O)CNC(C)(C)C	H	80	D. Newby, A.. A. Freitas , T. Ghafourian. Eur. J. Med. Chem. 90 (2015) 751-65	B	2.38	2.817	2.741	-0.437	-0.076	0.57	0.931	4	3		0		0	0	4.627	4.19	4.551	69.2975
528		Clindamycin	ClC(C(NC(=O)C1N(CC(C1)CCC)C)C1OC(SC)C(O)C(O)C1O)C	H	87	D. Newby, A.. A. Freitas , T. Ghafourian. Eur. J. Med. Chem. 90 (2015) 751-65	B	2.57	1.937	0.247	0.633	-1.69	2.254	-0.069	4	7		0		0	0	2.253	2.886	0.425	53.1238
529		Clomifene	Cl/C(c1ccccc1)=C(/c2ccc(OCCN(CC)CC)cc2)c3ccccc3	H	90	D. Newby, A.. A. Freitas , T. Ghafourian. Eur. J. Med. Chem. 90 (2015) 751-65	B	7.15	6.784	5.67	0.366	-1.114	5.709	4.229	0	2	Lp	1	Lp	1	1	8.225	8.591	7.111	135.323
530		Clorazepate	Clc3cc\1c(NC(=O)C(/N=C/1c2ccccc2)C(=O)O)cc3	H	91	D. Newby, A.. A. Freitas , T. Ghafourian. Eur. J. Med. Chem. 90 (2015) 751-65	A	2.51	2.071	2.09	0.439	0.019	0.9	0.48	2	5		0		0	0	3.681	4.12	3.7	52.455
531		Cyproheptadine	N1(CCC(CC1)=C1c2c(C=Cc3c1cccc3)cccc2)C	H	80	D. Newby, A.. A. Freitas , T. Ghafourian. Eur. J. Med. Chem. 90 (2015) 751-65	B	4.92	5.1	4.514	-0.18	-0.586	3.604	3.198	0	1	Lp	1		0	1	6.416	6.236	5.83	143.705
532		Delmopinol	O1CC(N(CC1)CCO)CCCC(CCC)CCC	H	95	D. Newby, A.. A. Freitas , T. Ghafourian. Eur. J. Med. Chem. 90 (2015) 751-65	B	4.66	3.768	2.399	0.892	-1.369	4.187	1.926	1	3		0		0	0	4.241	5.133	2.872	67.8625
533		Dextromoramide	O=C(N1CCCC1)C(c1ccccc1)(c1ccccc1)[C@@H](CN1CCOCC1)(C)	H	100	D. Newby, A.. A. Freitas , T. Ghafourian. Eur. J. Med. Chem. 90 (2015) 751-65	B	4.01	4.269	3.326	-0.259	-0.943	3.765	3.081	0	4		0		0	0	4.514	4.255	3.571	78.508
534		Diatrizoate	Ic1c(C(O)=O)c(I)c(NC(=O)C)c(I)c1NC(=O)C	L	poor	D. Newby, A.. A. Freitas , T. Ghafourian. Eur. J. Med. Chem. 90 (2015) 751-65	A	0.65	2.175	2.349	-1.525	0.174	-1.663	0.036	3	6	Mw	1	Mw	1	1	4.212	-0.363	4.662	87.7029
535		Dicyclomine	O(C(=O)C1(CCCCC1)C1CCCCC1)CCN(CC)CC	H	100	D. Newby, A.. A. Freitas , T. Ghafourian. Eur. J. Med. Chem. 90 (2015) 751-65	B	6.14	5.011	3.373	1.139	-1.638	4.762	2.005	0	3	Lp	1	Lp	1	0	6.389	7.518	4.741	77.3725
536		Diethylpropion	O=C(C(N(CC)CC)C)c1ccccc1	H	95	D. Newby, A.. A. Freitas , T. Ghafourian. Eur. J. Med. Chem. 90 (2015) 751-65	B	3.07	2.231	2.686	0.839	0.455	2.31	1.926	0	2		0		0	0	2.991	3.83	3.446	68.4333
537		Dihydrocodeine	O1C2C34C(C(N(CC3)C)Cc3c4c1c(OC)cc3)CCC2O	H	89	D. Newby, A.. A. Freitas , T. Ghafourian. Eur. J. Med. Chem. 90 (2015) 751-65	B	1.26	1.789	2.259	-0.529	0.47	-0.233	0.766	1	4		0		0	0	3.282	2.287	3.752	60.278
538		Dothiepin	S1Cc2c(cccc2)\C(\c2c1cccc2)=C\CCN(C)C	H	95	D. Newby, A.. A. Freitas , T. Ghafourian. Eur. J. Med. Chem. 90 (2015) 751-65	B	4.532	4.596	4.141	-0.064	-0.455	2.989	2.598	0	1		0		0	0	6.139	6.075	5.684	147.725
539		Doxapram	O=C4N(CC)CC(CCN1CCOCC1)C4(c2ccccc2)c3ccccc3	H	100	D. Newby, A.. A. Freitas , T. Ghafourian. Eur. J. Med. Chem. 90 (2015) 751-65	B	3.25	3.834	3.118	-0.584	-0.716	2.989	2.857	0	4		0		0	0	4.095	3.511	3.379	75.704
540		Epristeride	CC(C)(C)NC(=O)C1CCC2C3C\C=C4\C=C(/CCC4(C)C3CCC12C)C(O)=O	H	93	D. Newby, A.. A. Freitas , T. Ghafourian. Eur. J. Med. Chem. 90 (2015) 751-65	A	5.04	5.136	3.98	-0.096	-1.156	4.028	2.968	2	4	Lp	1	Lp	1	0	6.148	6.052	4.992	79.916
541		Ethacrynic Acid	Clc1c(Cl)c(OCC(O)=O)ccc1C(=O)C(=O)CC	H	90	D. Newby, A.. A. Freitas , T. Ghafourian. Eur. J. Med. Chem. 90 (2015) 751-65	A	2.23	2.147	1.56	0.083	-0.587	0.11	-0.56	1	5		0		0	0	4.267	4.35	2.56	50.8533
542		Etilefrine	OC(c1cc(O)ccc1)CNCC	H	100	D. Newby, A.. A. Freitas , T. Ghafourian. Eur. J. Med. Chem. 90 (2015) 751-65	B	0.44	0.371	1.097	0.069	0.726	-1.217	-0.56	3	3		0		0	0	-0.544	-0.337	1.634	45.31
543		Fenclofenac	Clc1cc(Cl)ccc1Oc1ccccc1CC(O)=O	H	100	D. Newby, A.. A. Freitas , T. Ghafourian. Eur. J. Med. Chem. 90 (2015) 751-65	A	4.71	4.256	3.582	0.454	-0.674	3	1.872	1	3		0		0	0	5.966	6.42	5.292	74.285
544		Fenspiride	O=C3OC1(CCN(CC1)CCc2ccccc2)CN3	H	100	D. Newby, A.. A. Freitas , T. Ghafourian. Eur. J. Med. Chem. 90 (2015) 751-65	B	1.18	2.274	2.121	-1.094	-0.153	0.619	1.56	1	4		0		0	0	2.835	1.741	2.682	52.068
545		Flucloxacillin	O=C(O)[C@@H]3N4C(=O)[C@@H](NC(=O)c2c(onc2c1c(F)cccc1Cl)C)[C@H]4SC3(C)C	H	80	D. Newby, A.. A. Freitas , T. Ghafourian. Eur. J. Med. Chem. 90 (2015) 751-65	A	2.48	2.811	2.687	-0.331	-0.124	0.444	0.651	2	8		0		0	0	4.847	4.516	4.723	50.4322
546		Flunarizine	Fc1ccc(cc1)C(N1CCN(CC1)CCCc1ccccc1)c1ccc(F)cc1	H	80	D. Newby, A.. A. Freitas , T. Ghafourian. Eur. J. Med. Chem. 90 (2015) 751-65	B	6.44	6.047	5.352	0.393	-0.695	5.777	4.689	0	2	Lp	1	Lp	1	1	6.71	7.103	6.015	135.473
547		Flupenthixol	FC(F)(F)c2cc1C(\c3c(Sc1cc2)cccc3)=C/CCN4CCN(CCO)CC4	H	100	D. Newby, A.. A. Freitas , T. Ghafourian. Eur. J. Med. Chem. 90 (2015) 751-65	B	4.34	4.445	3.892	-0.105	-0.553	3.667	3.219	1	3		0		0	0	5.118	5.013	4.565	108.632
548		Fosinopril	P(OC(OC(=O)CC)C(C)C)(=O)(CCCCc1ccccc1)CC(=O)N1CC(CC1C(O)=O)C1CCCCC1	L	35	D. Newby, A.. A. Freitas , T. Ghafourian. Eur. J. Med. Chem. 90 (2015) 751-65	A	7.66	5.079	2.875	2.581	-2.204	5.987	1.202	1	8	Lp/Mw	2	Lp/Mw	2	1	6.752	9.333	4.548	62.6311
549		Gallopamil	O(C)c1c(OC)cc(cc1OC)C(C(C)C)(CCCN(CCc1cc(OC)c(OC)cc1)C)C#N	H	97	D. Newby, A.. A. Freitas , T. Ghafourian. Eur. J. Med. Chem. 90 (2015) 751-65	B	4.1	4.208	2.669	-0.108	-1.539	3.021	1.59	0	7		0		0	0	5.287	5.179	3.748	60.58
550		Glibornuride	S(=O)(=O)(NC(=O)NC1C2CCC(C)(C1O)C2(C)C)c1ccc(cc1)C	H	98	D. Newby, A.. A. Freitas , T. Ghafourian. Eur. J. Med. Chem. 90 (2015) 751-65	A	3.18	2.898	2.203	0.282	-0.695	2.991	2.014	3	6		0		0	0	3.087	3.369	2.392	52.3543
551		Guanadrel	O1C(COC12CCCCC2)CNC(N)=N	H	80	D. Newby, A.. A. Freitas , T. Ghafourian. Eur. J. Med. Chem. 90 (2015) 751-65	B	0.63	0.49	0.669	0.14	0.179	-0.701	-0.662	4	5		0		0	0	0.139	0.559	0.676	35.5467
552		Hydroxychloroquine	Clc1cc2nccc(NC(CCN(CCO)CC)C)c2cc1	H	90	D. Newby, A.. A. Freitas , T. Ghafourian. Eur. J. Med. Chem. 90 (2015) 751-65	B	4.26	3.53	2.083	1.73	-1.447	2.604	1.427	2	4		0		0	0	5.186	5.916	2.739	64.37
553		Ibutilide	S(=O)(=O)(Nc1ccc(cc1)C(O)CCCN(CCCCCCC)CC)C	H	82	D. Newby, A.. A. Freitas , T. Ghafourian. Eur. J. Med. Chem. 90 (2015) 751-65	B	3.78	3.447	2.691	0.333	-0.756	2.393	1.304	2	5		0		0	0	4.834	5.167	4.078	64.0967
554		Idazoxan	O1c3c(OCC1C/2=N/CCN\2)cccc3	H	95	D. Newby, A.. A. Freitas , T. Ghafourian. Eur. J. Med. Chem. 90 (2015) 751-65	B	1.814	1.358	0.772	0.456	-0.586	1.324	0.282	1	4		0		0	0	1.848	2.304	1.262	40.846
555		Imidapril	O=C(O)[C@H]2N(C(=O)[C@@H](N[C@H](C(=O)OCC)CCc1ccccc1)C)C(=O)N(C)C2	H	70	D. Newby, A.. A. Freitas , T. Ghafourian. Eur. J. Med. Chem. 90 (2015) 751-65	Z	1.75	-0.143	0.474	1.893	0.617	1.428	0.152	2	9		0		0	0	-0.751	2.072	0.796	40.545
556		Indecainide	O=C(N)C3(c1ccccc1c2c3cccc2)CCCNC(C)C	H	100	D. Newby, A.. A. Freitas , T. Ghafourian. Eur. J. Med. Chem. 90 (2015) 751-65	B	2.46	3.439	3.058	-0.979	-0.381	-0.341	0.257	3	3		0		0	0	6.24	4.579	5.859	77.1075
557		Indoprofen	O=C1N(Cc2c1cccc2)c1ccc(cc1)C(C(O)=O)C	H	100	D. Newby, A.. A. Freitas , T. Ghafourian. Eur. J. Med. Chem. 90 (2015) 751-65	A	2.74	2.85	2.417	-0.11	-0.433	1.266	0.943	1	4		0		0	0	4.324	4.214	3.891	56.262
558		Isoxepac	O1Cc2c(cccc2)C(=O)c2cc(ccc12)CC(O)=O	H	98	D. Newby, A.. A. Freitas , T. Ghafourian. Eur. J. Med. Chem. 90 (2015) 751-65	A	2.57	2.614	2.036	-0.044	-0.578	0.951	0.417	1	4		0		0	0	4.233	4.189	3.655	53.654
559		Labetalol	Oc1ccc(cc1C(=O)N)C(O)CNC(CCc1ccccc1)C	H	95	D. Newby, A.. A. Freitas , T. Ghafourian. Eur. J. Med. Chem. 90 (2015) 751-65	Z	2.5	2.541	2.674	-0.041	0.133	1.429	1.603	5	5		0		0	0	3.612	3.571	3.745	54.735
560		Feprazone	O=C1N(N(C(=O)C1C\C=C(\C)/C)c1ccccc1)c1ccccc1	H	90	D. Newby, A.. A. Freitas , T. Ghafourian. Eur. J. Med. Chem. 90 (2015) 751-65	A	3.3	3.236	3.851	0.064	0.615	1.999	2.55	0	4		0		0	0	4.537	4.601	5.152	64.078
561		Levamisole	S1CCN2CC(N=C12)c1ccccc1	H	95	D. Newby, A.. A. Freitas , T. Ghafourian. Eur. J. Med. Chem. 90 (2015) 751-65	B	1.84	2.002	1.88	-0.162	-0.122	1.576	1.616	0	2		0		0	0	2.266	2.104	2.144	68.0967
562		Levobunolol	O(CC(O)CNC(C)(C)C)c1c2c(ccc1)C(=O)CCC2	H	100	D. Newby, A.. A. Freitas , T. Ghafourian. Eur. J. Med. Chem. 90 (2015) 751-65	B	2.26	2.393	1.931	-0.133	-0.462	0.208	-0.121	2	4		0		0	0	4.445	4.312	3.741	58.274
563		Loxiglumide	Clc1ccc(C(=O)NC(C(=O)N(CCCCC)CCCOC)CCC(=O)O)cc1Cl	H	100	D. Newby, A.. A. Freitas , T. Ghafourian. Eur. J. Med. Chem. 90 (2015) 751-65	A	4.19	3.674	2.676	0.516	-0.998	2.892	1.378	2	7		0		0	0	4.972	5.488	3.974	57.6737
564		Maprotiline	N(CCCC12CCC(c3c1cccc3)c1c2cccc1)C	H	98	D. Newby, A.. A. Freitas , T. Ghafourian. Eur. J. Med. Chem. 90 (2015) 751-65	B	4.52	4.696	4.449	-0.176	-0.247	1.875	1.804	1	1		0		0	1	7.341	7.165	7.094	138.705
565		Mazindol	Clc1ccc(cc1)C4(O)c2c(cccc2)/C3=N/CCN34	H	93	D. Newby, A.. A. Freitas , T. Ghafourian. Eur. J. Med. Chem. 90 (2015) 751-65	B	3.38	3.017	3.839	0.363	0.822	1.874	2.333	1	3		0		0	0	4.523	4.886	5.345	71.1875
566		Mebeverine	O(C)c1cc(ccc1OC)C(OCCCCN(C(Cc1ccc(OC)cc1)C)CC)=O	H	90	D. Newby, A.. A. Freitas , T. Ghafourian. Eur. J. Med. Chem. 90 (2015) 751-65	B	5.22	5.024	3.23	0.196	-1.794	3.769	1.779	0	6	Lp	1	Lp	1	0	6.475	6.671	4.681	61.3657
567		Meclofenamic_Acid	Clc1c(Nc2ccccc2C(O)=O)c(Cl)ccc1C	H	100	D. Newby, A.. A. Freitas , T. Ghafourian. Eur. J. Med. Chem. 90 (2015) 751-65	A	5.92	5.595	2.985	0.325	-2.61	4.062	1.127	2	3	Lp	1	Lp	1	0	7.453	7.778	4.843	74.0375
568		Mepindolol	OC(CNC(C)C)COc1cccc2c1cc(n2)C	H	82	D. Newby, A.. A. Freitas , T. Ghafourian. Eur. J. Med. Chem. 90 (2015) 751-65	B	1.98	2.275	1.085	-0.295	-1.19	-0.052	-0.947	3	4		0		0	0	4.307	3.908	1.223	52.47
569		Meptazinol	Oc1cc(ccc1)C1(CCCCN(C1)C)CC	H	100	D. Newby, A.. A. Freitas , T. Ghafourian. Eur. J. Med. Chem. 90 (2015) 751-65	B	3.71	3.017	2.904	0.693	-0.113	2.192	1.386	1	2		0		0	0	4.535	5.228	4.422	77.7867
570		Mezlocillin	S1C2N(C(C(O)=O)C1(C)C)C(=O)C2NC(=O)C(NC(=O)N1CCN(S(=O)(=O)C)C1=O)c1ccccc1	L	0	D. Newby, A.. A. Freitas , T. Ghafourian. Eur. J. Med. Chem. 90 (2015) 751-65	A	1.25	0.458	0.391	0.792	-0.067	-0.637	-1.496	3	13	Mw/HA	2	Mw/HA	2	2	-0.513	1.863	-0.714	38.5429
571		Mianserin	N12C(c3c(Cc4c1cccc4)cccc3)CN(CC2)C	H	70	D. Newby, A.. A. Freitas , T. Ghafourian. Eur. J. Med. Chem. 90 (2015) 751-65	B	4.28	3.507	3.376	0.773	-0.131	3.814	2.91	0	2		0		0	0	3.973	4.746	3.842	88.1233
572		Montelukast	O=C(O)CC1(CC1)CS[C@@H](c2cccc(c2)\C=C\c3nc4cc(Cl)ccc4cc3)CCc5ccccc5C(O)(C)C	H	80	D. Newby, A.. A. Freitas , T. Ghafourian. Eur. J. Med. Chem. 90 (2015) 751-65	A	8.44	7.546	5.252	0.894	-2.294	7.662	4.474	2	4	Lp/Mw	2	Lp/Mw	2	2	8.324	9.218	6.03	117.24
573		Moxisylyte	O(C(=O)C)c1cc(C(C)C)c(OCCN(C)C)cc1C	H	79	D. Newby, A.. A. Freitas , T. Ghafourian. Eur. J. Med. Chem. 90 (2015) 751-65	B	3.6	3.249	2.486	0.351	-0.763	2.564	1.45	0	4		0		0	0	4.285	4.636	3.522	55.876
574		Nafarelin	NC(=O)CNC(=O)C1CCCN1C(=O)C(CCCNC(=N)N)NC(=O)C(CC(C)C)NC(=O)C(Cc2cc3ccccc3cc2)NC(=O)C(Cc4ccc(O)cc4)NC(=O)C(CO)NC(=O)C(NC(=O)C(Cc5cncn5)NC(=O)C6CCC(=O)N6)Cc8cnc7ccccc78	L	0	D. Newby, A.. A. Freitas , T. Ghafourian. Eur. J. Med. Chem. 90 (2015) 751-65	B	-2.32	2.181	-3.508	-4.501	-5.689	-4.152	-5.34	19	30	Mw/HD/HA	3	Mw/HD/HA	3	3	4.013	-8.792	-12.356	42.6613
575		Nafronyl	O1CCCC1CC(Cc1cc2c(cc1)cccc2)C(OCCN(CC)CC)=O	H	100	D. Newby, A.. A. Freitas , T. Ghafourian. Eur. J. Med. Chem. 90 (2015) 751-65	B	5.66	4.933	3.198	0.727	-1.735	4.396	1.934	0	4		0	Lp	1	0	6.197	6.924	4.462	76.706
576		Nedocromil	O1c2c(cc3c(N(CC)C(=CC3=O)C(O)=O)c2CCC)C(=O)C=C1C(O)=O	L	3	D. Newby, A.. A. Freitas , T. Ghafourian. Eur. J. Med. Chem. 90 (2015) 751-65	A	1.49	1.72	-0.534	-0.23	-2.254	-2.466	-4.49	2	8		0		0	0	1.204	0.514	-5.558	41.2611
577		Nefazodone	Clc1cc(N2CCN(CC2)CCCN2N=C(N(CCOc3ccccc3)C2=O)CC)ccc1	H	100	D. Newby, A.. A. Freitas , T. Ghafourian. Eur. J. Med. Chem. 90 (2015) 751-65	B	5.56	4.443	4.16	1.117	-0.283	5.282	3.882	0	7		0	Lp	1	1	4.721	5.838	4.438	58.7525
578		Nefopam	O1CCN(Cc2c(cccc2)C1c1ccccc1)C	H	98	D. Newby, A.. A. Freitas , T. Ghafourian. Eur. J. Med. Chem. 90 (2015) 751-65	B	2.93	3.117	2.87	-0.187	-0.247	2.645	2.585	0	2		0		0	0	3.402	3.215	3.155	84.45
579		Netilmicin	O1C(=CC(N)CC1OC1C(O)C(OC2OCC(O)(C)C(NC)C2O)C(NCC)CC1N)CN	L	0	D. Newby, A.. A. Freitas , T. Ghafourian. Eur. J. Med. Chem. 90 (2015) 751-65	B	-2.95	-2.187	-2.555	-0.763	-0.368	-6.002	-5.607	11	12	HD/HA	2	HD/HA	2	2	-9.613	-11.902	-10.717	36.5838
580		Nomifensine	c1ccc2c(c1N)CN(CC2c3ccccc3)C	H	100	D. Newby, A.. A. Freitas , T. Ghafourian. Eur. J. Med. Chem. 90 (2015) 751-65	B	2.39	2.628	2.895	-0.238	0.267	1.836	2.341	2	2		0		0	0	3.182	2.944	3.449	79.4433
581		Norfenfluramine	FC(F)(F)c1cccc(c1)CC(N)C	H	85	D. Newby, A.. A. Freitas , T. Ghafourian. Eur. J. Med. Chem. 90 (2015) 751-65	B	2.63	2.743	3.246	-0.113	0.503	0.341	0.957	2	1		0		0	0	5.032	4.919	5.535	101.605
582		Oxamniquine	OCc1cc2CCC(Nc2cc1[N+](=O)[O-])CNC(C)C	H	80	D. Newby, A.. A. Freitas , T. Ghafourian. Eur. J. Med. Chem. 90 (2015) 751-65	B	1.8	2.104	1.811	-3.904	-0.293	1.589	-0.082	3	6		0		0	0	3.997	2.011	3.54	39.9057
583		Oxatomide	O=C1Nc2c(N1CCCN1CCN(CC1)C(c1ccccc1)c1ccccc1)cccc2	H	100	D. Newby, A.. A. Freitas , T. Ghafourian. Eur. J. Med. Chem. 90 (2015) 751-65	B	5.64	4.156	3.653	1.484	-0.503	5.196	3.209	1	5		0	Lp	1	0	4.6	6.084	4.097	71.0933
584		Oxyfedrine	O(C)c1cc(ccc1)C(=O)CCNC(C(O)c1ccccc1)C	H	85	D. Newby, A.. A. Freitas , T. Ghafourian. Eur. J. Med. Chem. 90 (2015) 751-65	B	2.84	2.554	2.545	0.286	-0.009	2.082	1.787	2	4		0		0	0	3.312	3.598	3.303	62.68
585		Oxyphenbutazone	Oc1ccc(N2N(C(=O)C(CCCC)C2=O)c2ccccc2)cc1	H	100	D. Newby, A.. A. Freitas , T. Ghafourian. Eur. J. Med. Chem. 90 (2015) 751-65	A	2.72	2.886	3.18	-0.166	0.294	1.781	2.241	1	5		0		0	0	3.825	3.659	4.119	54.0633
586		Pafenolol	O=C(NC(C)C)NCCc1ccc(OCC(O)CNC(C)C)cc1	L	29	D. Newby, A.. A. Freitas , T. Ghafourian. Eur. J. Med. Chem. 90 (2015) 751-65	B	1.82	1.748	1.951	0.072	0.203	0.211	0.342	4	6		0		0	0	3.357	3.429	3.56	48.2086
587		Paromomycin	O([C@H]3[C@H](O[C@@H]2O[C@H](CO)[C@@H](O[C@H]1O[C@@H](CN)[C@@H](O)[C@H](O)[C@H]1N)[C@H]2O)[C@@H](O)[C@H](N)C[C@@H]3N)[C@H]4O[C@@H]([C@@H](O)[C@H](O)[C@H]4N)CO	L	0	D. Newby, A.. A. Freitas , T. Ghafourian. Eur. J. Med. Chem. 90 (2015) 751-65	B	-6.52	-5.558	-6.446	-0.962	-0.888	-8.666	-8.592	18	19	Mw/HD/HA	3	Mw/HD/HA	3	3	-18.82	-21.706	-21.484	30.782
588		Penbutolol	O(CC(O)CNC(C)(C)C)c1ccccc1C1CCCC1	H	100	D. Newby, A.. A. Freitas , T. Ghafourian. Eur. J. Med. Chem. 90 (2015) 751-65	B	4.04	3.607	2.799	0.433	-0.808	1.802	0.561	2	3		0		0	0	5.845	6.278	5.037	72.86
589		Perhexiline	N3C(CC(C1CCCCC1)C2CCCCC2)CCCC3	H	80	D. Newby, A.. A. Freitas , T. Ghafourian. Eur. J. Med. Chem. 90 (2015) 751-65	B	7.15	6.688	4.829	0.462	-1.859	4.471	2.15	1	1	Lp	1	Lp	1	1	9.367	9.829	7.508	138.75
590		Phenglutarimide	O=C1NC(=O)CCC1(CCN(CC)CC)c1ccccc1	H	100	D. Newby, A.. A. Freitas , T. Ghafourian. Eur. J. Med. Chem. 90 (2015) 751-65	B	2.53	1.661	2.121	0.869	0.46	1.045	0.636	1	4		0		0	0	3.146	4.015	3.606	57.678
591		Phenindione	O=C1c2c(cccc2)C(=O)C1c1ccccc1	H	100	D. Newby, A.. A. Freitas , T. Ghafourian. Eur. J. Med. Chem. 90 (2015) 751-65	A	2.81	3.055	2.756	-0.245	-0.299	1.877	1.823	0	2		0		0	0	3.988	3.743	3.689	74.08
592		Phenprocoumon	O1c2c(cccc2)C(O)=C(C(CC)c2ccccc2)C1=O	H	95	D. Newby, A.. A. Freitas , T. Ghafourian. Eur. J. Med. Chem. 90 (2015) 751-65	A	4.7	4.475	2.981	0.225	-1.494	4.18	2.461	1	3		0		0	0	4.995	5.22	3.501	70.0825
593		Phthalylsulfathiazole	s1ccnc1NS(=O)(=O)c1ccc(NC(=O)c2ccccc2C(O)=O)cc1	L	5	D. Newby, A.. A. Freitas , T. Ghafourian. Eur. J. Med. Chem. 90 (2015) 751-65	A	1.23	2.885	0.811	-1.655	-2.074	-0.986	-1.405	3	8		0		0	0	5.101	1.474	0.217	44.8267
594		Physostigmine	O=C(Oc1cc2c(cc1)N([C@H]3N(CC[C@@]23C)C)C)NC	L	5	D. Newby, A.. A. Freitas , T. Ghafourian. Eur. J. Med. Chem. 90 (2015) 751-65	B	1.95	1.905	2.275	0.045	0.37	1.156	1.481	1	5		0		0	0	2.789	2.744	3.069	45.8883
595		Pirazolac	Clc3ccc(c1cn(nc1CC(=O)O)c2ccc(F)cc2)cc3	H	93.5	D. Newby, A.. A. Freitas , T. Ghafourian. Eur. J. Med. Chem. 90 (2015) 751-65	A	4.11	3.873	3.37	0.237	-0.503	2.212	1.472	1	4		0		0	0	5.771	6.008	5.268	66.15
596		Piretanide	S(=O)(=O)(N)c1cc(cc(N2CCCC2)c1Oc1ccccc1)C(O)=O	H	85	D. Newby, A.. A. Freitas , T. Ghafourian. Eur. J. Med. Chem. 90 (2015) 751-65	A	3.01	2.453	-0.142	0.557	-2.595	1.538	-1.614	3	7		0		0	0	3.925	4.482	-1.898	45.3013
597		Pizotyline	CN1CCC(CC1)=C1c2c(scc2)CCc2c1cccc2	H	80	D. Newby, A.. A. Freitas , T. Ghafourian. Eur. J. Med. Chem. 90 (2015) 751-65	B	4.7	4.684	4.221	0.016	-0.463	3.482	3.003	0	1		0		0	1	5.902	5.918	5.439	147.725
598		Propiverine	O(C(=O)C(OCCC)(c1ccccc1)c1ccccc1)C1CCN(CC1)C	H	84	D. Newby, A.. A. Freitas , T. Ghafourian. Eur. J. Med. Chem. 90 (2015) 751-65	B	3.87	4.48	2.907	-0.61	-1.573	2.702	1.739	0	4		0		0	0	5.648	5.038	4.075	73.498
599		Ramipril	O(C(=O)C(NC(C(=O)N1C2C(CC1C(O)=O)CCC2)C)CCc1ccccc1)CC	M	60	D. Newby, A.. A. Freitas , T. Ghafourian. Eur. J. Med. Chem. 90 (2015) 751-65	A	1.76	1.425	1.48	0.335	0.055	1.651	1.371	2	7		0		0	0	1.534	1.869	1.589	52.065
600		Remoxipride	Brc1ccc(OC)c(C(=O)NCC2N(CCC2)CC)c1OC	H	100	D. Newby, A.. A. Freitas , T. Ghafourian. Eur. J. Med. Chem. 90 (2015) 751-65	B	3.26	3.02	2.716	0.24	-0.304	1.618	1.074	1	5		0		0	0	4.662	4.902	4.358	61.88
601		Reproterol	Oc1cc(cc(O)c1)C(O)CNCCCn1c2c(nc1)N(C)C(=O)N(C)C2=O	M	60	D. Newby, A.. A. Freitas , T. Ghafourian. Eur. J. Med. Chem. 90 (2015) 751-65	B	-0.49	-0.231	0.128	-0.259	0.359	-1.262	-0.644	4	10		0		0	0	-1.465	-2.242	-0.388	35.4018
602		Rimiterol	Oc1cc(ccc1O)C(O)C1NCCCC1	M	48	D. Newby, A.. A. Freitas , T. Ghafourian. Eur. J. Med. Chem. 90 (2015) 751-65	B	0.57	0.214	1.248	0.356	1.034	-0.672	0.006	4	4		0		0	0	-0.6	1.812	2.49	44.654
603		Ritodrine	Oc1ccc(cc1)C(O)C(NCCc1ccc(O)cc1)C	H	95	D. Newby, A.. A. Freitas , T. Ghafourian. Eur. J. Med. Chem. 90 (2015) 751-65	B	1.65	1.756	2.155	-0.106	0.399	0.666	1.171	4	4		0		0	0	2.74	2.634	3.139	57.472
604		Salsalate	O(C(=O)c1ccccc1O)c1ccccc1C(O)=O	H	100	D. Newby, A.. A. Freitas , T. Ghafourian. Eur. J. Med. Chem. 90 (2015) 751-65	A	3.33	3.934	2.32	-0.604	-1.614	1.263	0.253	2	5		0		0	0	6.001	5.397	4.387	43.0383
605		Sematilide	O=S(=O)(Nc1ccc(cc1)C(=O)NCCN(CC)CC)C	M	65	D. Newby, A.. A. Freitas , T. Ghafourian. Eur. J. Med. Chem. 90 (2015) 751-65	B	1.36	0.42	1.064	0.94	0.644	0.765	0.469	2	6		0		0	0	0.665	1.955	1.659	44.7743
606		Succinylsulfathiazole	s1ccnc1NS(=O)(=O)c1ccc(NC(=O)CCC(O)=O)cc1	L	5	D. Newby, A.. A. Freitas , T. Ghafourian. Eur. J. Med. Chem. 90 (2015) 751-65	A	0.72	0.697	-0.252	0.023	-0.949	-0.646	-1.618	3	8		0		0	0	0.725	0.794	-2.122	39.4878
607		Sufentanil	O=C(N(c1ccccc1)C2(COC)CCN(CC2)CCc3sccc3)CC	H	90	D. Newby, A.. A. Freitas , T. Ghafourian. Eur. J. Med. Chem. 90 (2015) 751-65	B	3.45	3.846	3.04	-0.396	-0.806	2.694	2.284	0	4		0		0	0	4.602	4.206	3.796	77.312
608		Sulbactam	S1(=O)(=O)C2N(C(C(O)=O)C1(C)C)C(=O)C2	L	5	D. Newby, A.. A. Freitas , T. Ghafourian. Eur. J. Med. Chem. 90 (2015) 751-65	A	0.31	-1.248	-1.057	1.558	0.191	-2.157	-3.524	1	6		0		0	0	-6.211	-1.537	-5.638	33.32
609		Sultopride	S(=O)(=O)(CC)c1cc(C(=O)NCC2N(CCC2)CC)c(OC)cc1	H	89	D. Newby, A.. A. Freitas , T. Ghafourian. Eur. J. Med. Chem. 90 (2015) 751-65	B	1.93	1.624	1.388	0.306	-0.236	0.271	-0.271	1	6		0		0	0	3.213	3.589	2.505	50.6386
610		Suprofen	O=C(c1ccc(cc1)C(C(=O)O)C)c2sccc2	H	92	D. Newby, A.. A. Freitas , T. Ghafourian. Eur. J. Med. Chem. 90 (2015) 751-65	A	2.54	2.85	2.148	-0.31	-0.702	1.232	0.84	1	3		0		0	0	4.158	3.848	3.456	65.0775
611		Tenidap	Clc1cc2c(N(C(=O)N)C(=O)C2C(=O)c2sccc2)cc1	H.	89	D. Newby, A.. A. Freitas , T. Ghafourian. Eur. J. Med. Chem. 90 (2015) 751-65	A	1.25	2.066	2.217	-0.816	0.151	0.398	1.365	2	5		0		0	0	2.918	2.102	3.069	53.46
612		Terodiline	c1ccccc1C(c2ccccc2)CC(NC(C)(C)C)C	H	100	D. Newby, A.. A. Freitas , T. Ghafourian. Eur. J. Med. Chem. 90 (2015) 751-65	B	4.94	4.679	4.841	0.261	0.162	2.311	2.212	1	1		0		0	1	7.308	7.569	7.47	140.72
613		Tiacrilast	S(C)c1cc2c(N=CN(\C=C\C(O)=O)C2=O)cc1	H	99	D. Newby, A.. A. Freitas , T. Ghafourian. Eur. J. Med. Chem. 90 (2015) 751-65	A	1.46	1.302	0.484	0.158	-0.818	-0.215	-1.191	1	5		0		0	0	2.231	2.705	-0.223	43.715
614		Ticarcillin	S1C2N(C(C(O)=O)C1(C)C)C(=O)C2NC(=O)C(C(O)=O)c1ccsc1	L	0	D. Newby, A.. A. Freitas , T. Ghafourian. Eur. J. Med. Chem. 90 (2015) 751-65	A	1.28	0.455	0.064	0.825	-0.391	-2.002	-3.218	3	8		0		0	0	-1.917	0.558	-3.09	42.7144
615		Tilidine	O=C(CCC)C1(CCC=CC1N(C)C)c1ccccc1	H	100	D. Newby, A.. A. Freitas , T. Ghafourian. Eur. J. Med. Chem. 90 (2015) 751-65	B	4	3.507	3.19	0.493	-0.317	3.279	2.469	0	2		0		0	0	4.228	4.721	3.911	90.4667
616		Tizanidine	Clc1ccc3nsnc3c1NC/2=N/CCN\2	H	100	D. Newby, A.. A. Freitas , T. Ghafourian. Eur. J. Med. Chem. 90 (2015) 751-65	B	2.09	1.788	1.253	0.302	-0.535	1.044	0.207	2	5		0		0	0	2.834	3.136	2.299	42.285
617		Tobramycin	O1C(CO)C(O)C(N)C(O)C1OC1C(O)C(OC2OC(CN)C(O)CC2N)C(N)CC1N	L	0	D. Newby, A.. A. Freitas , T. Ghafourian. Eur. J. Med. Chem. 90 (2015) 751-65	B	-3.44	-4.8	-4.51	1.36	0.29	-5.637	-6.707	15	14	HD/HA	2	HD/HA	2	2	-16.597	-12.517	-15.727	31.168
618		Tolazoline	N1CCN=C1Cc1ccccc1	H	90	D. Newby, A.. A. Freitas , T. Ghafourian. Eur. J. Med. Chem. 90 (2015) 751-65	B	2.65	1.805	1.588	0.845	-0.217	0.042	-1.02	1	2		0		0	0	2.807	5.258	2.156	53.4067
619		Toliprolol	O(c1cc(ccc1)C)CC(O)CNC(C)C	H	90	D. Newby, A.. A. Freitas , T. Ghafourian. Eur. J. Med. Chem. 90 (2015) 751-65	B	2.08	2.028	1.941	0.052	-0.087	0.027	-0.112	2	3		0		0	0	4.031	4.133	3.77	55.83
620		Tolrestat	S=C(N(CC(O)=O)C)c1c2c(cc(OC)cc2)c(cc1)C(F)(F)F	M	66	D. Newby, A.. A. Freitas , T. Ghafourian. Eur. J. Med. Chem. 90 (2015) 751-65	A	3.47	3.185	2.868	0.285	-0.317	1.386	0.784	1	4		0		0	0	5.269	5.554	4.952	71.47
621		Toremifene	ClCC\C(=C(\c1ccc(OCCN(C)C)cc1)/c1ccccc1)\c1ccccc1	H	100	D. Newby, A.. A. Freitas , T. Ghafourian. Eur. J. Med. Chem. 90 (2015) 751-65	B	6.53	6.73	5.402	-0.2	-1.328	5.472	4.344	0	2	Lp	1	Lp	1	1	7.788	7.588	6.46	135.323
622		Trandolapril	O(C(=O)C(NC(C(=O)N1C2C(CC1C(O)=O)CCCC2)C)CCc1ccccc1)CC	M	50	D. Newby, A.. A. Freitas , T. Ghafourian. Eur. J. Med. Chem. 90 (2015) 751-65	Z	2.1	1.712	1.691	0.388	-0.021	1.983	1.574	2	7		0		0	0	1.827	2.217	1.808	53.8188
623		Trifluoperazine	S1c2c(N(c3c1cccc3)CCCN1CCN(CC1)C)cc(cc2)C(F)(F)F	H	100	D. Newby, A.. A. Freitas , T. Ghafourian. Eur. J. Med. Chem. 90 (2015) 751-65	B	5.21	5.431	4.086	-0.221	-1.345	4.268	3.144	0	3	Lp	1	Lp	1	0	6.373	6.152	5.028	101.875
624		Trihexyphenidyl	OC(CCN1CCCCC1)(C1CCCCC1)c1ccccc1	H	100	D. Newby, A.. A. Freitas , T. Ghafourian. Eur. J. Med. Chem. 90 (2015) 751-65	B	5.151	4.313	3.827	0.838	-0.486	3.529	2.205	1	2		0	Lp	1	0	5.935	6.773	5.449	100.49
625		Trimeprazine	S1c2c(N(c3c1cccc3)CC(CN(C)C)C)cccc2	H	80	D. Newby, A.. A. Freitas , T. Ghafourian. Eur. J. Med. Chem. 90 (2015) 751-65	B	5.3	4.707	3.644	0.593	-1.063	3.519	1.863	0	2		0	Lp	1	0	6.488	7.081	5.425	99.4833
626		Trimethobenzamide	O=C(c1cc(OC)c(OC)c(OC)c1)NCc2ccc(OCCN(C)C)cc2	H	80	D. Newby, A.. A. Freitas , T. Ghafourian. Eur. J. Med. Chem. 90 (2015) 751-65	B	2.32	3.013	1.619	-0.693	-1.394	1.177	0.476	1	7		0		0	0	4.156	3.463	2.762	48.5588
627		Tropisetron	CN4[C@@H]1CC[C@H]4C[C@H](C1)OC(=O)c3cnc2ccccc23	H	95	D. Newby, A.. A. Freitas , T. Ghafourian. Eur. J. Med. Chem. 90 (2015) 751-65	B	2.19	2.817	1.901	-0.627	-0.916	0.174	-0.115	1	4		0		0	0	4.833	4.206	3.687	56.872
628		Urapidil	O(C)c1ccccc1N1CCN(CC1)CCCNC=1N(C)C(=O)N(C)C(=O)C=1	H	100	D. Newby, A.. A. Freitas , T. Ghafourian. Eur. J. Med. Chem. 90 (2015) 751-65	B	1.76	1.106	1.802	0.654	0.696	1.496	1.538	1	8		0		0	0	1.37	2.024	2.066	43.0533
629		Ursodeoxycholic_Acid	O=C(O)CCC(C)[C@H]4CC[C@@H]1[C@]4(C)CC[C@@H]2[C@@]3(C)CC[C@@H](O)C[C@H]3C[C@H](O)[C@@H]12	H	100	D. Newby, A.. A. Freitas , T. Ghafourian. Eur. J. Med. Chem. 90 (2015) 751-65	A	4.514	3.955	3.661	0.559	-0.294	3.877	3.024	3	4		0		0	0	4.592	5.151	4.298	78.516
630		Valaciclovir	O=C(OCCOCn1c2N\C(=N/C(=O)c2nc1)N)[C@@H](N)C(C)C	L	36	D. Newby, A.. A. Freitas , T. Ghafourian. Eur. J. Med. Chem. 90 (2015) 751-65	B	-1.41	-0.852	-0.618	-0.558	0.234	-1.702	-0.91	5	10		0		0	0	-2.848	-4.522	-2.146	29.4855
631		Vilazodone	N#Cc1ccc2c(c1)c(c[nH]2)CCCCN1CCN(CC1)c1cc2c(cc1)oc(c2)C(N)=O	H	98	D. Newby, A.. A. Freitas , T. Ghafourian. Eur. J. Med. Chem. 90 (2015) 751-65	B	3.39	3.991	2.156	-0.601	-1.835	3.125	1.891	3	7		0		0	0	4.256	3.655	2.421	55.1925
632		Vildagliptin	N#C[C@H]4N(C(=O)CNC13CC2CC(C1)CC(O)(C2)C3)CCC4	H	85	D. Newby, A.. A. Freitas , T. Ghafourian. Eur. J. Med. Chem. 90 (2015) 751-65	B	0.69	1.029	1.201	-0.339	0.172	0.547	1.058	2	5		0		0	0	1.172	0.833	1.344	50.5683
633		Ximoprofen	OC(=O)C(C)c1ccc(cc1)C1C\C(=N\O)\CCC1	H	98	D. Newby, A.. A. Freitas , T. Ghafourian. Eur. J. Med. Chem. 90 (2015) 751-65	A	2.334	2.656	2.035	-0.322	-0.621	1.202	0.903	2	4		0		0	0	3.788	3.466	3.167	52.264
634		Xipamide	O=S(=O)(c1cc(c(O)cc1Cl)C(=O)Nc2c(cccc2C)C)N	H	80	D. Newby, A.. A. Freitas , T. Ghafourian. Eur. J. Med. Chem. 90 (2015) 751-65	A	1.89	3.725	2.384	-1.835	-1.341	1.085	1.579	4	6		0		0	0	4.53	2.695	3.189	50.6871
635		Zatebradine	O(C)c1cc(ccc1OC)CCN(CCCN1CCc2cc(OC)c(OC)cc2CC1=O)C	H	79	D. Newby, A.. A. Freitas , T. Ghafourian. Eur. J. Med. Chem. 90 (2015) 751-65	B	3.43	3.772	2.283	-0.342	-1.489	2.221	1.074	0	7		0		0	0	4.981	4.639	3.492	57.0737
636		Zotepine	Clc1cc2c(Sc3c(C=C2OCCN(C)C)cccc3)cc1	H	100	D. Newby, A.. A. Freitas , T. Ghafourian. Eur. J. Med. Chem. 90 (2015) 751-65	B	5.11	5.481	3.796	-0.371	-1.685	4.334	3.02	0	2	Lp	1	Lp	1	0	6.257	5.886	4.572	110.623
637		Zuclopenthixol	Clc2cc1C(\c3c(Sc1cc2)cccc3)=C/CCN4CCN(CCO)CC4	H	95	D. Newby, A.. A. Freitas , T. Ghafourian. Eur. J. Med. Chem. 90 (2015) 751-65	B	4.127	4.126	3.577	0.001	-0.549	3.388	2.838	1	3		0		0	0	4.865	4.866	4.316	100.243
638		Suramin	O=C(Nc1cc(ccc1C)C(=O)Nc3c2c(cc(cc2c(cc3)S(=O)(=O)O)S(=O)(=O)O)S(=O)(=O)O)c8cccc(NC(=O)Nc7cc(C(=O)Nc6cc(C(=O)Nc5c4c(cc(cc4c(cc5)S(=O)(=O)O)S(=O)(=O)O)S(=O)(=O)O)ccc6C)ccc7)c8	L	0	D. Newby, A.. A. Freitas , T. Ghafourian. Eur. J. Med. Chem. 90 (2015) 751-65	A	-8.6	5.375	-2.926	-13.975	-8.301	-15.036	-9.362	12	29	Lp/Mw/HD/HA	4	Mw/HD/HA	3	3	9.689	-32.236	-15.214	43.2427
639		Iloprost	[H][C@]12C[C@@H](O)[C@H](\C=C\[C@@H](O)C(C)CC#CC)[C@@]1([H])C\C(C2)=C\CCCC(O)=O	H	rapidly absorbed	https://go.drugbank.com/drugs/DB01088	A	2.708	3.384	2.94	-0.676	-0.444	1.981	2.213	3	4		0		0	0	4.111	3.435	3.667	72.1
640		Colestipol	NCCNCCNCCNCCN	L	0	D. Newby, A.. A. Freitas , T. Ghafourian. Eur. J. Med. Chem. 90 (2015) 751-65	B	-2.463	-2.216	-1.038	-0.247	1.178	-6.303	-4.878	7	5	HD	1	HD	1	1	-10.488	-11.229	-6.954	31.55
641		cilazaprilat	O=C1N2N(CCCC1NC(CCc1ccccc1)C(O)=O)CCCC2C(O)=O	L	20	D. Newby, A.. A. Freitas , T. Ghafourian. Eur. J. Med. Chem. 90 (2015) 751-65	A	1.686	-0.399	-1.328	2.085	-0.929	0.011	-3.003	3	8		0		0	0	-2.872	3.361	-5.659	43.2722
642		Moxalactam	O=C1[C@](C2N1C(C(O)=O)=C(CO2)CSc1n(C)nnn1)(NC(=O)[C@H](C(O)=O)(c1ccc(O)cc1))(OC)	L	3	D. Newby, A.. A. Freitas , T. Ghafourian. Eur. J. Med. Chem. 90 (2015) 751-65		-0.817	-0.468	0.353	-0.349	0.821	-3.76	-2.59	4	15	Mw/HA	2	Mw/HA	2	2	-4.347	-5.394	-1.884	32.5294
643		Cysteamine	SCCN	L	0	D. Newby, A.. A. Freitas , T. Ghafourian. Eur. J. Med. Chem. 90 (2015) 751-65		-0.252	-1.192	-0.172	0.94	1.02	-1.227	-1.147	2	1		0		0	0	-4.551	-1.731	-1.491	38.575
